# Supplementary material for: Methyl 4′-(3-bromo­phen­yl)-3′-(2,5-di­methyl­benz­yl)-1′-methyl-2-oxo­spiro­[indo­line-3,2′-pyrrolidine]-3′-carboxyl­ate
Source: Acta Crystallogr Sect E Struct Rep Online. 2014 Feb 15;70(Pt 3):o299–300. doi: 10.1107/S1600536814002967 (PMC3998460; doi:10.1107/S1600536814002967)
Supplement: Supplementary file 2 [file e-70-0o299-Isup2.hkl]

#
# h,k,l, Fc-squared, Fo-squared, sigma(Fo-squared) and status flag
#
data_I
_shelx_title ' ADKS90 in P2(1)/n'
_shelx_refln_list_code          4
_shelx_F_calc_maximum      230.60
_exptl_crystal_F_000      1104.00
_reflns_d_resolution_high  0.8107
 
loop_
 _symmetry_equiv_pos_as_xyz
 'x, y, z'
 '-x+1/2, y+1/2, -z+1/2'
 '-x, -y, -z'
 'x-1/2, -y-1/2, z-1/2'
 
_cell_length_a    12.0673
_cell_length_b     9.4109
_cell_length_c    22.5852
_cell_angle_alpha  90.000
_cell_angle_beta  103.660
_cell_angle_gamma  90.000
 
_shelx_F_squared_multiplier     1.000
 
loop_
 _refln_index_h
 _refln_index_k
 _refln_index_l
 _refln_F_squared_calc
 _refln_F_squared_meas
 _refln_F_squared_sigma
 _refln_observed_status
   2   0   0      215.67      237.18      3.74 o
   4   0   0      545.39      614.03      9.58 o
   6   0   0     1242.94     1174.75     16.81 o
   8   0   0     5921.59     5480.45     64.11 o
  10   0   0      744.58      725.31     32.32 o
  12   0   0      111.79      140.78     19.86 o
  14   0   0      319.90      335.18     26.34 o
   1   1   0      887.49      877.25     21.67 o
   2   1   0     4010.80     4112.42     31.01 o
   3   1   0     6199.60     6035.23     52.00 o
   4   1   0    13248.94    12749.97    103.68 o
   5   1   0       95.17       91.98      3.16 o
   6   1   0     4896.52     5025.85     40.87 o
   7   1   0      146.64      124.37      4.69 o
   8   1   0     2519.00     2642.55     23.98 o
   9   1   0       36.66       29.26      5.82 o
  10   1   0      583.45      597.44     13.55 o
  11   1   0       80.19       80.22     11.04 o
  12   1   0     1616.83     1618.71     26.55 o
  13   1   0       37.84       51.12     14.76 o
  14   1   0        4.35      -16.31     16.31 o
   0   2   0     2166.79     2186.58     43.83 o
   1   2   0      521.03      537.55      7.12 o
   2   2   0      359.37      309.23      3.83 o
   3   2   0       23.29       13.60      2.92 o
   4   2   0     2199.80     2239.82     20.72 o
   5   2   0      914.80      921.89     10.72 o
   6   2   0     6414.28     6603.77     58.04 o
   7   2   0      681.93      684.74     10.01 o
   8   2   0     2986.84     2900.99     27.25 o
   9   2   0       19.22        7.56      6.06 o
  10   2   0        5.60       12.74      8.09 o
  11   2   0      320.19      295.94     15.69 o
  12   2   0      233.86      238.37     18.45 o
  13   2   0       14.58       -6.28     13.26 o
  14   2   0      378.57      410.67     21.53 o
   1   3   0     4147.50     4456.56     50.21 o
   2   3   0     1574.35     1642.07     21.11 o
   3   3   0       13.62       24.78      3.82 o
   4   3   0    10854.07    11031.16     99.51 o
   5   3   0     5406.07     5449.20     50.71 o
   6   3   0     1456.83     1421.41     15.44 o
   7   3   0      459.55      399.63      8.44 o
   8   3   0       97.74       84.84      5.92 o
   9   3   0        2.32        0.33      5.71 o
  10   3   0      359.96      367.09     11.47 o
  11   3   0       63.16       62.00     11.22 o
  12   3   0      472.21      540.89     19.12 o
  13   3   0      262.86      272.98     17.12 o
   0   4   0     7596.48     8172.23    158.51 o
   1   4   0      305.66      302.94      6.02 o
   2   4   0     2087.82     2104.17     25.26 o
   3   4   0       17.70       43.39     17.77 o
   4   4   0     1269.73     1140.38     13.16 o
   5   4   0       29.75       29.62      4.77 o
   6   4   0      225.41      214.45      7.11 o
   7   4   0      126.76      137.82     15.87 o
   8   4   0      701.39      737.89     12.99 o
   9   4   0      620.62      566.16     13.97 o
  10   4   0      127.79      148.44     12.25 o
  11   4   0       53.88       52.88     11.09 o
  12   4   0        3.51      -10.02     13.29 o
  13   4   0      175.79      188.30     15.96 o
   1   5   0     1458.53     1565.94     24.89 o
   2   5   0       30.86       22.86      4.91 o
   3   5   0       42.62       26.14      4.26 o
   4   5   0      404.97      376.39     14.00 o
   5   5   0     1374.65     1416.20     21.50 o
   6   5   0       77.99       78.34      5.97 o
   7   5   0      685.09      670.70     13.20 o
   8   5   0      373.48      388.58     12.07 o
   9   5   0      517.75      499.28     13.20 o
  10   5   0      141.00      138.61     10.80 o
  11   5   0       85.10       72.39     12.57 o
  12   5   0      103.18      125.35     14.27 o
  13   5   0      109.41      154.75     18.01 o
   0   6   0       48.57       65.97      7.69 o
   1   6   0      237.69      223.59      9.61 o
   2   6   0      208.28      217.37      8.69 o
   3   6   0      187.00      161.47      7.20 o
   4   6   0      109.24      104.26      7.38 o
   5   6   0     1045.69     1100.32     20.96 o
   6   6   0        3.26       -5.51      9.05 o
   7   6   0      978.08      931.71     26.73 o
   8   6   0      307.10      316.59     13.04 o
   9   6   0      284.81      297.11     10.93 o
  10   6   0       20.63       25.50     10.40 o
  11   6   0      271.61      235.83     13.68 o
  12   6   0       67.18       61.05     13.25 o
   1   7   0      979.74     1022.48     27.37 o
   2   7   0       43.03       39.65      7.55 o
   3   7   0      211.16      203.38      9.83 o
   4   7   0       79.81       94.13      9.60 o
   5   7   0     3098.56     3069.17     48.06 o
   6   7   0     1038.52      978.11     25.84 o
   7   7   0      174.34      179.76     16.89 o
   8   7   0        0.23        1.92     15.28 o
   9   7   0       16.13       24.48     14.50 o
  10   7   0       47.21       69.92     16.81 o
  11   7   0        0.16       -2.30     21.14 o
   0   8   0       89.10       75.95     11.10 o
   1   8   0       23.17       32.85      7.78 o
   2   8   0       43.90       36.14     12.39 o
   3   8   0      445.78      442.33     16.24 o
   4   8   0       39.12       41.00     10.49 o
   5   8   0      301.64      319.12     14.54 o
   6   8   0       71.60       60.08     13.29 o
   7   8   0        0.05       -2.93     14.37 o
   8   8   0       91.15       78.22     17.81 o
   9   8   0       18.45        6.24     19.05 o
  10   8   0        0.37       16.92     20.34 o
   1   9   0      252.07      251.18     10.91 o
   2   9   0      638.49      602.58     16.99 o
   3   9   0        3.63       -6.04     10.87 o
   4   9   0       17.33       17.76     12.66 o
   5   9   0      121.60      105.46     18.69 o
   6   9   0       77.84       98.63     17.21 o
   7   9   0      100.80      111.20     16.54 o
   8   9   0        1.38        7.68     17.08 o
   9   9   0       91.83       71.43     20.05 o
   0  10   0       22.02        3.04     13.58 o
   1  10   0       45.44       45.55      9.94 o
   2  10   0       41.07       14.58     10.85 o
   3  10   0      176.28      190.25     13.92 o
   4  10   0      213.88      234.95     31.22 o
   5  10   0      153.18      169.20     33.53 o
   6  10   0       10.34       -5.76     15.01 o
   7  10   0       72.96       97.35     17.68 o
   1  11   0       47.26       37.08     15.24 o
   2  11   0      143.35      112.25     40.23 o
   3  11   0       27.40       42.48     19.30 o
   4  11   0      122.26      130.40     24.80 o
 -13   0   1      322.12      332.32     23.03 o
 -11   0   1       11.39        1.56     12.88 o
  -9   0   1     3771.14     3586.05     44.70 o
  -7   0   1     2741.56     2222.84     28.58 o
  -5   0   1     1361.92     1428.03     17.21 o
  -3   0   1    11151.34    11097.05    121.73 o
   1   0   1     3191.30     1861.27     35.98 o
   3   0   1     9262.43     8904.32    107.98 o
   5   0   1     7555.65     7787.89     87.03 o
   7   0   1     3213.60     2922.17     36.13 o
   9   0   1     1157.45     1087.71     19.50 o
  11   0   1        0.62        8.39     13.11 o
  13   0   1      715.68      692.17     29.58 o
 -14   1   1       47.34       52.85     16.32 o
 -13   1   1       82.09       74.49     15.17 o
 -12   1   1        0.79        1.64     11.43 o
 -11   1   1     2361.44     2262.68     30.76 o
 -10   1   1      391.59      373.80     10.09 o
  -9   1   1     1547.56     1561.46     17.69 o
  -8   1   1      254.77      255.57      6.76 o
  -7   1   1        6.66       20.13      3.22 o
  -6   1   1      473.04      479.77      7.43 o
  -5   1   1      545.26      432.09      6.13 o
  -4   1   1     1365.97     1371.19     13.56 o
  -3   1   1    32330.01    31355.05    278.89 o
  -2   1   1      750.89      691.03      7.22 o
  -1   1   1       67.04       61.74      2.23 o
   0   1   1     3839.65     3508.14    103.79 o
   1   1   1       32.17       39.60      2.01 o
   2   1   1     6872.80     7015.49     52.46 o
   3   1   1     1639.61     1647.12     19.17 o
   4   1   1     2782.81     2785.70     25.22 o
   5   1   1     6108.38     5833.18     48.77 o
   6   1   1      482.32      554.29      8.63 o
   7   1   1     1568.08     1607.45     16.55 o
   8   1   1      409.06      409.20      7.97 o
   9   1   1     3897.99     3858.34     34.80 o
  10   1   1      172.01      174.43      8.83 o
  11   1   1     1210.56     1180.78     21.88 o
  12   1   1       13.14        1.52     11.97 o
  13   1   1      566.74      624.88     26.73 o
  14   1   1       25.36       17.12     16.45 o
 -14   2   1        0.53        5.29     17.70 o
 -13   2   1      300.00      313.67     15.32 o
 -12   2   1       14.84       14.25     11.45 o
 -11   2   1       36.11       20.74     11.52 o
 -10   2   1      144.67      131.26      8.98 o
  -9   2   1     1489.42     1427.60     17.63 o
  -8   2   1     1008.42      977.25     12.88 o
  -7   2   1     2684.88     2510.24     23.44 o
  -6   2   1        1.37       -2.61      2.99 o
  -5   2   1    14621.47    15016.25    116.78 o
  -4   2   1     3128.42     3327.04     31.39 o
  -3   2   1     1883.81     2160.52     39.76 o
  -2   2   1    26074.34    26162.21    232.62 o
  -1   2   1     1235.15     1344.56     14.68 o
   0   2   1     1436.76     1493.84     19.30 o
   1   2   1    24571.87    24913.66    357.72 o
   2   2   1    31008.18    31109.75    230.71 o
   3   2   1      243.56      213.33      4.16 o
   4   2   1     3735.74     3855.03     32.62 o
   5   2   1     2623.78     2651.98     23.59 o
   6   2   1        9.56       -1.84      4.29 o
   7   2   1     1124.11     1044.04     13.36 o
   8   2   1      101.46       82.87      5.51 o
   9   2   1     2166.08     2059.26     24.06 o
  10   2   1      753.20      715.50     18.15 o
  11   2   1       63.51       64.36     10.84 o
  12   2   1       41.35       46.34     12.01 o
  13   2   1      416.81      410.00     16.83 o
  14   2   1       13.30       31.97     18.37 o
 -14   3   1       25.83       22.21     16.22 o
 -13   3   1      218.24      209.77     16.59 o
 -12   3   1      231.47      242.89     13.91 o
 -11   3   1      674.64      690.28     16.76 o
 -10   3   1     1248.89     1225.51     23.51 o
  -9   3   1     1559.42     1606.13     20.19 o
  -8   3   1      886.89      860.31     14.83 o
  -7   3   1        0.50        0.27      4.61 o
  -6   3   1      537.61      502.62      8.54 o
  -5   3   1     4428.36     4332.32     38.66 o
  -4   3   1     1737.09     1829.33     17.39 o
  -3   3   1     1160.65     1046.12     11.60 o
  -2   3   1      615.75      668.01      9.86 o
  -1   3   1     4350.77     4378.87     45.45 o
   0   3   1       20.41       18.77      3.12 o
   1   3   1     5928.37     6087.55     62.62 o
   2   3   1      987.11     1078.23     12.28 o
   3   3   1     9448.17     9628.41     82.02 o
   4   3   1      165.01      209.40      6.24 o
   5   3   1       62.58       27.51      4.32 o
   6   3   1      216.18      186.34      6.25 o
   7   3   1       15.05       16.41      4.98 o
   8   3   1     1282.59     1247.19     15.81 o
   9   3   1     1694.14     1654.73     21.92 o
  10   3   1      152.74      158.57      9.80 o
  11   3   1      637.86      641.80     16.77 o
  12   3   1      227.40      222.34     13.81 o
  13   3   1      141.48      148.48     16.25 o
 -13   4   1      410.39      494.77     18.99 o
 -12   4   1      359.69      367.49     16.15 o
 -11   4   1       58.21       38.72     11.07 o
 -10   4   1      838.59      815.45     17.34 o
  -9   4   1      953.59      957.10     17.62 o
  -8   4   1       24.18       15.20      6.49 o
  -7   4   1     2845.94     2810.32     30.50 o
  -6   4   1      723.92      803.40     13.02 o
  -5   4   1      823.62      887.09     12.83 o
  -4   4   1    11389.64    12519.21    119.09 o
  -3   4   1     4023.63     4215.91     58.25 o
  -2   4   1     2464.96     2428.72     31.94 o
  -1   4   1      205.70      138.25      6.35 o
   0   4   1      375.37      442.49     11.66 o
   1   4   1      961.25      955.94     12.78 o
   2   4   1      260.29      243.86      6.11 o
   3   4   1      568.52      548.04     15.26 o
   4   4   1     1285.46     1266.58     15.55 o
   5   4   1     2370.21     2529.96     31.72 o
   6   4   1       19.99        6.77      6.92 o
   7   4   1     1586.12     1567.66     19.68 o
   8   4   1       44.87       49.82      7.09 o
   9   4   1      220.45      221.03     10.25 o
  10   4   1      407.91      409.14     12.70 o
  11   4   1      139.36      159.99     11.91 o
  12   4   1        2.64       10.85     13.36 o
  13   4   1      188.71      201.34     18.72 o
 -13   5   1       48.85       31.22     16.83 o
 -12   5   1      116.53      149.32     14.24 o
 -11   5   1      294.39      313.58     14.28 o
 -10   5   1        0.53       -9.65      9.65 o
  -9   5   1      918.77      950.98     18.45 o
  -8   5   1      254.75      261.92      9.36 o
  -7   5   1        0.40       -6.35      6.35 o
  -6   5   1      906.59      869.29     15.02 o
  -5   5   1     2739.25     2763.71     37.14 o
  -4   5   1     1256.09     1319.58     21.89 o
  -3   5   1     1182.27     1219.58     16.24 o
  -2   5   1     1824.52     1761.32     22.22 o
  -1   5   1     1781.69     1907.23     33.00 o
   0   5   1     4052.19     3988.34     70.17 o
   1   5   1     1901.47     2118.29     28.56 o
   2   5   1     1459.54     1496.79     23.68 o
   3   5   1      517.96      484.79     13.28 o
   4   5   1      440.48      478.05     12.51 o
   5   5   1      168.88      146.64     15.43 o
   6   5   1     1742.91     1743.56     22.86 o
   7   5   1      104.95       91.35      7.11 o
   8   5   1       27.66       30.58      8.45 o
   9   5   1      273.56      260.71     10.63 o
  10   5   1       22.61       23.56     10.05 o
  11   5   1      360.00      404.61     15.36 o
  12   5   1       88.26       87.92     14.16 o
 -12   6   1        1.98       15.58     13.22 o
 -11   6   1        0.11       10.71     11.62 o
 -10   6   1      148.31      143.71     11.39 o
  -9   6   1        2.22        4.67      8.69 o
  -8   6   1      786.76      766.87     18.50 o
  -7   6   1        3.41       11.21     13.19 o
  -6   6   1      161.79      157.80     10.58 o
  -5   6   1     1019.06     1056.53     20.45 o
  -4   6   1     1665.00     1777.80     26.00 o
  -3   6   1        3.72        7.43      5.35 o
  -2   6   1      132.91      114.60      5.59 o
  -1   6   1     2891.73     2970.61     53.11 o
   0   6   1        0.16        7.38      7.22 o
   1   6   1      145.70      142.85      6.86 o
   2   6   1     1632.07     1619.72     26.54 o
   3   6   1      154.95      128.57      8.23 o
   4   6   1     2587.23     2555.56     38.02 o
   5   6   1     1326.53     1292.20     34.56 o
   6   6   1      458.68      444.63     17.93 o
   7   6   1     1840.10     1763.81     37.62 o
   8   6   1       74.57       54.30     13.44 o
   9   6   1       22.81       17.45     11.69 o
  10   6   1      294.90      328.49     12.74 o
  11   6   1       44.31       45.43     12.10 o
  12   6   1      241.93      265.49     15.12 o
 -11   7   1       28.05       66.46     39.09 o
 -10   7   1      185.58      218.31     29.56 o
  -9   7   1        1.54        8.64     13.77 o
  -8   7   1      324.55      319.43     15.69 o
  -7   7   1      217.86      258.77     16.38 o
  -6   7   1        5.74       -3.85     11.41 o
  -5   7   1      162.50      181.95     15.79 o
  -4   7   1       86.12       87.50      9.64 o
  -3   7   1      354.53      405.27     10.90 o
  -2   7   1      241.42      260.17      9.99 o
  -1   7   1      109.64       93.72     14.31 o
   0   7   1      187.57      207.98     11.43 o
   1   7   1      119.43      143.53      9.20 o
   2   7   1      250.03      260.89     10.27 o
   3   7   1        1.64       -0.02     14.26 o
   4   7   1        0.84        5.43      9.72 o
   5   7   1      395.06      378.81     14.38 o
   6   7   1      131.29      145.70     13.98 o
   7   7   1      113.38      110.06     17.47 o
   8   7   1      260.32      273.41     18.82 o
   9   7   1       16.68       25.78     17.99 o
  10   7   1       14.98        9.68     16.80 o
  11   7   1      158.15      181.75     24.51 o
 -10   8   1      143.58      125.83     22.66 o
  -9   8   1      378.08      411.43     23.14 o
  -8   8   1       47.80       46.10     19.93 o
  -7   8   1        0.22        9.71     14.42 o
  -6   8   1      118.14      121.58     13.87 o
  -5   8   1      613.71      642.51     19.26 o
  -4   8   1      314.39      332.03     14.78 o
  -3   8   1       46.17       56.34     10.20 o
  -2   8   1      211.38      231.14     10.04 o
  -1   8   1        0.29       -2.25     15.40 o
   0   8   1       67.24       69.82      7.70 o
   1   8   1       44.54       39.85      8.03 o
   2   8   1       32.01       23.72      9.12 o
   3   8   1      334.71      352.46     16.62 o
   4   8   1       52.69       69.25     11.46 o
   5   8   1      103.21       91.33     12.39 o
   6   8   1      159.77      173.46     14.51 o
   7   8   1       24.24       36.46     15.35 o
   8   8   1        0.80       -5.35     17.08 o
   9   8   1        2.37        1.73     18.83 o
  10   8   1      215.36      228.94     23.42 o
  -9   9   1       58.47       40.46     26.07 o
  -8   9   1       19.34       -9.52     17.58 o
  -7   9   1        0.68       -0.06     15.54 o
  -6   9   1      147.19      167.65     24.14 o
  -5   9   1       89.51      108.82     13.25 o
  -4   9   1       13.02       16.30     12.08 o
  -3   9   1      753.89      705.94     20.28 o
  -2   9   1       72.56       62.88      9.39 o
  -1   9   1        1.27       -3.41      8.73 o
   0   9   1       89.03      114.78     16.11 o
   1   9   1      415.89      375.32     13.85 o
   2   9   1      257.14      260.72     12.63 o
   3   9   1      135.66      143.85     12.64 o
   4   9   1       68.29       59.13     11.88 o
   5   9   1      281.45      268.51     20.34 o
   6   9   1       62.93       90.85     14.94 o
   7   9   1      125.86      100.25     16.54 o
   8   9   1      333.38      364.52     20.68 o
  -7  10   1       17.75       21.04     16.73 o
  -6  10   1        0.46        8.76     17.55 o
  -5  10   1      100.09      103.56     15.94 o
  -4  10   1        1.99       -4.88     12.99 o
  -3  10   1        0.76       17.75     18.62 o
  -2  10   1        2.44      -15.47     15.47 o
  -1  10   1       41.37       25.11     10.94 o
   0  10   1       36.84       36.54     13.59 o
   1  10   1        5.47        8.02      9.81 o
   2  10   1       26.26       16.03     17.64 o
   3  10   1       28.20       33.50     12.79 o
   4  10   1       69.27       59.36     17.62 o
   5  10   1       36.20       56.87     24.04 o
   6  10   1       15.34      -15.81     20.64 o
   7  10   1        1.95       -0.86     20.41 o
  -4  11   1        5.35       -9.99     22.27 o
  -3  11   1      144.71      175.00     28.06 o
  -2  11   1        9.45       -0.75     18.32 o
  -1  11   1        1.37        8.99     15.57 o
   0  11   1        5.81       -1.20     11.44 o
   1  11   1       10.07        1.07     10.92 o
   2  11   1       57.08       65.39     12.20 o
   3  11   1        9.01       -3.71     19.69 o
   4  11   1       66.26       56.76     16.11 o
 -14   0   2      593.32      623.74     31.04 o
 -12   0   2      167.70      146.15     18.40 o
 -10   0   2      401.12      370.38     15.64 o
  -8   0   2     2399.10     2286.77     32.91 o
  -6   0   2    11377.80    11368.48    126.21 o
  -4   0   2     6217.23     6035.47     82.65 o
  -2   0   2      156.46      152.85      3.75 o
   2   0   2      680.38      732.31     11.53 o
   4   0   2      361.11      380.89      8.25 o
   6   0   2    13965.84    14164.58    156.65 o
   8   0   2     2774.83     2572.73     33.22 o
  10   0   2       50.58       37.69     11.77 o
  12   0   2      699.79      684.64     37.02 o
  14   0   2      578.98      519.99     28.51 o
 -14   1   2        6.08      -15.64     15.64 o
 -13   1   2      250.11      256.18     15.84 o
 -12   1   2      155.86      158.51     12.29 o
 -11   1   2        0.29       -2.77     10.21 o
 -10   1   2     2697.11     2593.62     28.95 o
  -9   1   2      735.76      731.13     11.09 o
  -8   1   2       73.20       86.92      5.43 o
  -7   1   2      249.85      234.00      5.72 o
  -6   1   2     4500.16     4461.99     36.55 o
  -5   1   2      573.81      570.20      7.71 o
  -4   1   2    14337.10    14191.23    127.25 o
  -3   1   2     1169.25     1097.74     11.89 o
  -2   1   2     9648.04     9923.18     76.70 o
  -1   1   2      220.93      223.84      2.41 o
   0   1   2    27283.04    25692.68    386.18 o
   1   1   2     2511.17     2553.82     20.44 o
   2   1   2    17589.13    17363.42    147.25 o
   3   1   2     4407.50     4359.27     38.07 o
   4   1   2     5536.35     5135.30     45.37 o
   5   1   2     4430.58     4815.67     44.96 o
   6   1   2      328.36      289.70      6.20 o
   7   1   2     1483.06     1446.86     15.47 o
   8   1   2      446.01      448.02      8.41 o
   9   1   2       86.27       80.36      8.30 o
  10   1   2      270.35      261.02      9.51 o
  11   1   2      138.38      148.52     11.94 o
  12   1   2      456.48      465.57     15.76 o
  13   1   2       67.50       92.05     17.65 o
  14   1   2        2.44        6.92     17.19 o
 -14   2   2      572.56      584.35     30.11 o
 -13   2   2      144.45      177.98     14.33 o
 -12   2   2      624.35      626.36     16.72 o
 -11   2   2      262.03      245.90     12.28 o
 -10   2   2       11.83       -7.42      7.42 o
  -9   2   2      577.71      603.99     11.02 o
  -8   2   2    10683.79    10631.40     88.31 o
  -7   2   2       81.52       54.98      4.64 o
  -6   2   2       42.22       68.15      4.01 o
  -5   2   2        9.20        7.51      3.21 o
  -4   2   2     2296.43     2388.48     23.05 o
  -3   2   2     8599.25     8602.86     77.32 o
  -2   2   2     7740.58     7639.16     77.99 o
  -1   2   2     2848.95     2927.05     24.74 o
   0   2   2    26344.25    26991.60    323.22 o
   1   2   2     4513.00     4782.20     46.07 o
   2   2   2     2369.88     2247.70     18.28 o
   3   2   2        9.66        7.42      2.22 o
   4   2   2        7.04       -3.09      3.27 o
   5   2   2      669.31      617.41      8.07 o
   6   2   2     8643.16     8682.98     75.55 o
   7   2   2      126.06      133.43      5.40 o
   8   2   2     1660.37     1578.94     17.33 o
   9   2   2      145.17      153.69      7.97 o
  10   2   2      557.87      508.27     12.75 o
  11   2   2        6.09      -10.55     10.55 o
  12   2   2      216.01      244.67     13.71 o
  13   2   2        0.11      -13.56     13.56 o
 -14   3   2       14.52       -3.30     16.20 o
 -13   3   2       13.50       22.14     14.57 o
 -12   3   2      823.22      858.04     20.74 o
 -11   3   2      193.48      185.01     12.81 o
 -10   3   2      314.00      287.67     10.37 o
  -9   3   2       63.83       61.10      7.04 o
  -8   3   2       41.54       34.38      5.10 o
  -7   3   2     1407.91     1393.96     14.95 o
  -6   3   2      386.73      322.96      6.46 o
  -5   3   2      340.55      410.00      7.19 o
  -4   3   2      737.62      589.16      8.60 o
  -3   3   2     5796.38     6349.72     61.10 o
  -2   3   2     8206.79     8493.29     87.54 o
  -1   3   2     7059.53     6969.58     72.53 o
   0   3   2      263.39      242.85      4.54 o
   1   3   2     3138.28     3414.49     37.88 o
   2   3   2     3398.89     3267.37     36.83 o
   3   3   2      793.66      843.56      9.41 o
   4   3   2     2884.87     2881.84     29.34 o
   5   3   2      893.22      908.61     13.46 o
   6   3   2     2089.93     1973.93     22.38 o
   7   3   2      499.08      495.83     10.59 o
   8   3   2      453.76      450.36     15.96 o
   9   3   2      596.01      644.90     15.42 o
  10   3   2      470.45      467.00     13.75 o
  11   3   2        8.81       21.29     14.10 o
  12   3   2      237.65      242.38     15.46 o
  13   3   2      310.10      343.91     17.95 o
 -13   4   2       55.80       50.22     15.31 o
 -12   4   2        4.42       20.43     13.05 o
 -11   4   2       11.80       -0.32     12.85 o
 -10   4   2        3.61       -3.27      8.59 o
  -9   4   2       53.19       64.24      7.98 o
  -8   4   2      211.58      231.35      7.69 o
  -7   4   2      457.02      450.69     10.08 o
  -6   4   2      630.09      608.37     10.60 o
  -5   4   2      881.61      852.10     16.59 o
  -4   4   2      231.82      276.19      6.24 o
  -3   4   2     3950.13     4065.69     61.48 o
  -2   4   2     2522.11     2581.60     30.44 o
  -1   4   2     1270.27     1446.80     21.66 o
   0   4   2     8067.64     8213.20    100.19 o
   1   4   2       19.59       16.94      2.97 o
   2   4   2      577.01      567.46      8.41 o
   3   4   2     6174.86     6544.63     88.63 o
   4   4   2     1131.06     1151.23     15.66 o
   5   4   2     2784.17     2624.98     29.47 o
   6   4   2      351.05      298.26      7.50 o
   7   4   2        3.18       -1.13      6.02 o
   8   4   2     1140.42     1127.22     20.61 o
   9   4   2       45.10       23.55      9.53 o
  10   4   2      141.69      125.50     13.37 o
  11   4   2      408.48      427.38     17.14 o
  12   4   2       18.49       25.27     13.74 o
  13   4   2       23.04        1.08     17.30 o
 -13   5   2      160.21      148.45     17.48 o
 -12   5   2       63.87       69.74     13.68 o
 -11   5   2       15.36       18.76     15.78 o
 -10   5   2      167.76      159.64     10.75 o
  -9   5   2      563.23      591.22     14.22 o
  -8   5   2      463.46      474.72     11.96 o
  -7   5   2     2349.59     2362.65     30.26 o
  -6   5   2       15.43       10.40      5.00 o
  -5   5   2      171.80      162.79      7.54 o
  -4   5   2     1676.91     1730.50     31.50 o
  -3   5   2      378.56      384.82     10.29 o
  -2   5   2       69.47       58.90      5.27 o
  -1   5   2      116.11      164.31     11.96 o
   0   5   2      726.00      745.94     14.79 o
   1   5   2      678.99      736.84     11.21 o
   2   5   2      312.78      352.03      9.45 o
   3   5   2      207.40      178.62      7.54 o
   4   5   2     7921.92     8044.74    109.15 o
   5   5   2      416.45      380.12     12.29 o
   6   5   2      222.59      226.64     10.33 o
   7   5   2     1280.09     1286.85     18.45 o
   8   5   2        1.22       -8.41      8.41 o
   9   5   2      453.55      449.44     13.72 o
  10   5   2       21.71       28.85     11.09 o
  11   5   2      183.50      180.30     13.46 o
  12   5   2     1065.93     1161.18     36.08 o
 -12   6   2       50.67       71.94     13.23 o
 -11   6   2      529.09      493.56     16.05 o
 -10   6   2       23.27       25.20     10.09 o
  -9   6   2        9.33       11.07      8.64 o
  -8   6   2      158.63      158.21      9.33 o
  -7   6   2       35.75       39.26     10.16 o
  -6   6   2      144.75      114.52     10.45 o
  -5   6   2       73.04       65.34      8.30 o
  -4   6   2       12.05       13.04     10.08 o
  -3   6   2      900.87      885.64     13.32 o
  -2   6   2        8.20        6.76      6.21 o
  -1   6   2      102.72      142.01      9.31 o
   0   6   2      631.94      630.00     17.38 o
   1   6   2      404.81      461.49      9.14 o
   2   6   2      823.42      837.79     37.93 o
   3   6   2       11.74        3.44      8.11 o
   4   6   2       97.13      111.25      8.46 o
   5   6   2      364.83      370.47     12.66 o
   6   6   2       55.27       74.10     12.51 o
   7   6   2       53.22       78.25     14.25 o
   8   6   2     1569.39     1682.06     49.93 o
   9   6   2      230.62      217.95     12.52 o
  10   6   2       33.48       45.61     13.47 o
  11   6   2       11.24       20.71     12.03 o
  12   6   2      106.77      105.67     13.98 o
 -11   7   2        1.45        2.83     11.22 o
 -10   7   2       17.41       13.22     20.16 o
  -9   7   2       14.91       12.58     18.10 o
  -8   7   2       10.70       12.42     14.53 o
  -7   7   2       54.92       44.76     20.72 o
  -6   7   2        2.86       -6.39     11.41 o
  -5   7   2        7.52       -0.45     15.63 o
  -4   7   2      217.63      225.14      8.84 o
  -3   7   2       92.57      103.80      6.86 o
  -2   7   2       23.30       16.86      7.67 o
  -1   7   2       17.12        4.11      7.12 o
   0   7   2      860.75      912.58     34.85 o
   1   7   2     2455.28     2460.26     38.68 o
   2   7   2        2.11       13.46      7.53 o
   3   7   2        9.25        7.78     12.14 o
   4   7   2     1162.42     1181.16     23.82 o
   5   7   2      576.59      568.73     18.62 o
   6   7   2      352.20      326.86     16.43 o
   7   7   2      341.90      318.53     17.67 o
   8   7   2      161.98      137.13     17.19 o
   9   7   2      404.01      373.03     30.50 o
  10   7   2       83.97      101.21     17.90 o
  11   7   2        1.94       10.56     18.91 o
 -10   8   2        5.81       -4.04     21.21 o
  -9   8   2       86.47      116.09     19.86 o
  -8   8   2       13.98       17.41     15.57 o
  -7   8   2        7.17       -1.80     14.10 o
  -6   8   2       19.07       14.65     17.27 o
  -5   8   2      593.12      600.31     18.70 o
  -4   8   2       12.18        4.37      9.80 o
  -3   8   2      419.51      390.03     21.25 o
  -2   8   2      484.08      498.76     19.94 o
  -1   8   2       15.97       21.98     11.98 o
   0   8   2      245.19      278.38     14.44 o
   1   8   2      906.23      860.57     18.69 o
   2   8   2      177.14      187.87     10.98 o
   3   8   2      108.36      103.26     10.14 o
   4   8   2      346.99      359.48     26.98 o
   5   8   2       84.79       91.35     12.70 o
   6   8   2       81.44       69.30     13.84 o
   7   8   2        5.09       -1.90     15.28 o
   8   8   2       38.04       31.91     17.54 o
   9   8   2       13.68       -9.27     19.90 o
  10   8   2      138.38      165.91     24.30 o
  -9   9   2       95.19       89.19     27.61 o
  -8   9   2        6.35      -15.32     16.57 o
  -7   9   2       97.97      101.82     17.77 o
  -6   9   2      329.83      330.30     18.10 o
  -5   9   2        1.10       24.36     22.12 o
  -4   9   2       84.03       96.68     15.68 o
  -3   9   2      443.95      484.40     17.21 o
  -2   9   2       36.56       37.16     14.48 o
  -1   9   2      157.18      144.33     13.42 o
   0   9   2      114.75      101.93     13.81 o
   1   9   2       51.11       42.14     14.77 o
   2   9   2      107.58      102.29     17.87 o
   3   9   2       50.58       54.71     12.28 o
   4   9   2      627.51      651.16     19.92 o
   5   9   2        1.18        5.27     12.68 o
   6   9   2       67.88       82.25     15.33 o
   7   9   2        3.01      -12.86     15.47 o
   8   9   2        0.37        5.82     17.37 o
  -7  10   2       29.93       35.11     23.89 o
  -6  10   2        0.69       20.79     24.98 o
  -5  10   2        7.83       17.84     14.84 o
  -4  10   2       78.63       59.40     18.02 o
  -3  10   2      114.97      108.12     35.74 o
  -2  10   2       10.22        7.83     16.18 o
  -1  10   2       13.88       20.84     19.15 o
   0  10   2      122.09      109.32     11.59 o
   1  10   2       48.72       51.09     10.17 o
   2  10   2       91.37       84.42     14.46 o
   3  10   2      273.55      293.80     15.67 o
   4  10   2        1.16       10.38     14.71 o
   5  10   2      171.50      196.33     17.03 o
   6  10   2        5.13       -3.27     15.97 o
   7  10   2      103.30       97.75     17.92 o
  -4  11   2       93.46      151.59     50.55 o
  -3  11   2       73.82       53.12     21.12 o
  -2  11   2       32.92       30.50     19.70 o
  -1  11   2      185.44      233.06     19.58 o
   0  11   2       57.56       38.49     20.06 o
   1  11   2        3.03       13.68     22.74 o
   2  11   2        1.44       -8.85     12.16 o
   3  11   2       12.84      -10.61     30.51 o
   4  11   2       10.62       15.63     15.68 o
 -13   0   3     1561.98     1659.93     43.11 o
 -11   0   3      102.72       79.14     15.94 o
  -9   0   3     7226.64     6946.93     88.08 o
  -7   0   3    14879.04    14905.14    165.05 o
  -5   0   3       20.32       25.95      4.81 o
  -3   0   3    11763.56    11824.20    141.54 o
  -1   0   3    12444.17    12242.76    146.63 o
   1   0   3    16920.42    16487.56    406.90 o
   3   0   3      137.90      150.03      5.11 o
   5   0   3     1977.77     2037.74     27.89 o
   7   0   3    13828.03    13179.93    146.73 o
   9   0   3      128.61      111.41      9.13 o
  11   0   3       46.62       68.04     14.49 o
  13   0   3      367.16      398.51     25.36 o
 -14   1   3       45.49       46.21     16.99 o
 -13   1   3      420.49      383.41     17.23 o
 -12   1   3        9.69      -11.09     11.09 o
 -11   1   3     1013.21     1033.44     19.77 o
 -10   1   3        1.30       -6.87      6.87 o
  -9   1   3      695.53      677.03     17.25 o
  -8   1   3       43.67       58.45      5.58 o
  -7   1   3       30.89       39.82      4.40 o
  -6   1   3      583.29      595.11      9.13 o
  -5   1   3     4593.12     4198.53     39.46 o
  -4   1   3       84.97       73.27      3.81 o
  -3   1   3     8349.80     8427.00     75.67 o
  -2   1   3      473.55      507.88      5.69 o
  -1   1   3    36611.23    34614.73    375.01 o
   0   1   3     4804.07     4782.11     43.68 o
   1   1   3     4880.56     5111.92     42.23 o
   2   1   3     7563.23     7893.32     71.58 o
   3   1   3     8101.80     7677.40     81.63 o
   4   1   3       28.03       21.28      5.47 o
   5   1   3     4194.50     3903.56     37.15 o
   6   1   3        7.16        4.69      3.60 o
   7   1   3        0.84       -3.69      4.37 o
   8   1   3       95.49      101.09      5.66 o
   9   1   3     4025.77     3892.00     35.76 o
  10   1   3       26.72       25.80      8.01 o
  11   1   3     1294.98     1301.39     29.48 o
  12   1   3      193.73      172.08     13.46 o
  13   1   3      163.17      202.01     17.22 o
 -14   2   3       45.07       31.42     16.53 o
 -13   2   3      276.43      321.29     20.79 o
 -12   2   3      175.04      171.65     12.56 o
 -11   2   3      289.12      251.76     15.33 o
 -10   2   3       59.44       49.23      7.78 o
  -9   2   3       19.25        3.18      5.90 o
  -8   2   3       21.97       -5.30      5.30 o
  -7   2   3     3832.90     3625.68     33.69 o
  -6   2   3       96.56      114.40      7.84 o
  -5   2   3     7656.40     7829.87     67.83 o
  -4   2   3     2345.35     2341.74     22.67 o
  -3   2   3    18206.40    18469.22    156.22 o
  -2   2   3      429.63      441.96      5.80 o
  -1   2   3    13738.69    13844.94    119.16 o
   0   2   3    17986.78    18689.05    178.37 o
   1   2   3      297.02      249.30      3.56 o
   2   2   3      151.70      165.26      3.04 o
   3   2   3      960.28      975.86      9.65 o
   4   2   3     1615.31     1760.04     17.10 o
   5   2   3     1998.92     2004.95     19.62 o
   6   2   3       97.91       88.91      4.88 o
   7   2   3     3023.70     2784.39     27.18 o
   8   2   3      368.05      358.77     10.89 o
   9   2   3      490.23      459.55     10.52 o
  10   2   3      575.07      553.03     13.59 o
  11   2   3       17.99        4.30     10.74 o
  12   2   3       48.48       45.67     12.57 o
  13   2   3      727.38      751.47     22.06 o
 -14   3   3      342.94      357.24     18.61 o
 -13   3   3      297.93      341.60     17.82 o
 -12   3   3      323.16      323.51     14.22 o
 -11   3   3      467.79      488.87     15.81 o
 -10   3   3       53.83       42.57      8.31 o
  -9   3   3      409.09      411.41      9.96 o
  -8   3   3      106.76       89.96      6.11 o
  -7   3   3       73.91       62.38      5.97 o
  -6   3   3     1644.54     1853.46     18.70 o
  -5   3   3     7650.38     7749.74     70.67 o
  -4   3   3    10334.10    10958.18    104.56 o
  -3   3   3     5733.47     6007.62     57.82 o
  -2   3   3      486.19      550.66      7.61 o
  -1   3   3     7197.93     7728.36     95.65 o
   0   3   3       34.61       61.30      2.24 o
   1   3   3      500.98      496.71      6.93 o
   2   3   3     9923.85    10066.37    102.55 o
   3   3   3    11252.17    11324.38    101.83 o
   4   3   3      966.09      985.17     11.38 o
   5   3   3      587.68      514.15      8.56 o
   6   3   3      189.12      155.21      5.87 o
   7   3   3      174.63      158.57      7.07 o
   8   3   3        7.02       14.16      7.28 o
   9   3   3     1122.84     1078.27     20.55 o
  10   3   3      123.84      121.03     11.90 o
  11   3   3      722.28      726.93     19.01 o
  12   3   3       22.63       16.13     13.52 o
  13   3   3       14.36       -9.13     15.36 o
 -13   4   3      197.03      212.21     15.72 o
 -12   4   3      161.71      189.87     14.97 o
 -11   4   3      109.78      104.22     11.19 o
 -10   4   3      391.58      359.76     12.22 o
  -9   4   3     2309.04     2325.30     27.61 o
  -8   4   3       61.95       34.50      6.45 o
  -7   4   3     2037.19     2040.70     22.03 o
  -6   4   3       39.51       24.08      5.02 o
  -5   4   3      699.52      687.07     10.22 o
  -4   4   3     1787.14     1656.50     18.48 o
  -3   4   3      228.97      231.86      6.54 o
  -2   4   3       19.04       34.76      3.40 o
  -1   4   3     1164.34     1102.26     20.76 o
   0   4   3        0.45        1.20      3.46 o
   1   4   3     4293.42     4549.24     50.87 o
   2   4   3      972.25      931.68     12.48 o
   3   4   3       13.15        3.52      2.71 o
   4   4   3      807.87      776.26     11.97 o
   5   4   3      464.08      430.17      8.60 o
   6   4   3       62.35       66.11      5.89 o
   7   4   3      857.67      881.71     14.17 o
   8   4   3     1561.73     1576.91     23.92 o
   9   4   3       85.62      116.57     13.51 o
  10   4   3      223.82      182.79     11.18 o
  11   4   3       72.98       87.77     11.79 o
  12   4   3       20.53       28.61     14.52 o
  13   4   3      122.17      160.25     18.26 o
 -13   5   3       83.81       97.55     16.85 o
 -12   5   3       67.30       82.64     13.84 o
 -11   5   3      357.40      385.61     13.51 o
 -10   5   3      107.81      122.16     10.31 o
  -9   5   3      187.44      203.85     10.30 o
  -8   5   3      697.68      709.17     17.43 o
  -7   5   3        8.64        7.99      6.15 o
  -6   5   3     1279.01     1237.46     19.41 o
  -5   5   3      166.37      149.74      6.54 o
  -4   5   3        0.09       -0.62      5.73 o
  -3   5   3     1071.32     1040.56     17.16 o
  -2   5   3     1380.80     1519.47     24.86 o
  -1   5   3      101.47      150.67      8.23 o
   0   5   3     1870.31     1840.99     33.71 o
   1   5   3       56.22       56.07      6.90 o
   2   5   3      619.54      666.37     12.87 o
   3   5   3      294.16      292.81     13.51 o
   4   5   3      976.85      890.75     20.83 o
   5   5   3       66.56       58.63      8.41 o
   6   5   3      111.84      118.27      8.33 o
   7   5   3      515.80      527.54     11.84 o
   8   5   3      566.11      610.34     14.89 o
   9   5   3      235.80      227.42     11.58 o
  10   5   3       51.10       69.05     12.46 o
  11   5   3       15.03       24.34     12.39 o
  12   5   3        3.15       16.87     13.82 o
 -12   6   3      145.93      181.13     15.89 o
 -11   6   3        1.77       -0.38     11.58 o
 -10   6   3      173.65      166.29     11.25 o
  -9   6   3      374.19      401.71     12.44 o
  -8   6   3      105.07      113.11      8.16 o
  -7   6   3      405.94      409.85     12.91 o
  -6   6   3       20.47       19.14      7.58 o
  -5   6   3       38.53       42.64      6.81 o
  -4   6   3     1152.86     1232.51     19.55 o
  -3   6   3       39.04       45.91      6.42 o
  -2   6   3     1484.14     1567.09     32.29 o
  -1   6   3      266.70      294.45      8.56 o
   0   6   3      254.66      268.65     10.24 o
   1   6   3      749.05      803.82     12.65 o
   2   6   3     3511.41     3373.14     39.50 o
   3   6   3       67.71       67.01      7.00 o
   4   6   3       49.64       54.58      7.92 o
   5   6   3      555.14      561.90     36.60 o
   6   6   3      591.98      555.71     20.35 o
   7   6   3       15.17       -1.46     16.08 o
   8   6   3       50.63       52.39     17.12 o
   9   6   3       24.98       38.36      9.22 o
  10   6   3      600.50      599.66     18.61 o
  11   6   3       37.38       32.48     12.19 o
 -11   7   3        0.69       14.02     21.06 o
 -10   7   3      162.13      150.37     21.18 o
  -9   7   3       51.29       39.33     17.86 o
  -8   7   3      406.65      426.11     20.02 o
  -7   7   3       18.28        8.16     11.27 o
  -6   7   3     1422.12     1388.64     24.00 o
  -5   7   3      451.31      459.49     12.74 o
  -4   7   3       19.64       15.84      7.10 o
  -3   7   3        3.07        9.21      9.18 o
  -2   7   3     1917.28     2014.36     40.53 o
  -1   7   3        0.42       -2.55      5.99 o
   0   7   3       19.18       10.76     11.06 o
   1   7   3      212.06      215.93     10.25 o
   2   7   3      328.12      329.54      9.47 o
   3   7   3      539.60      537.22     36.22 o
   4   7   3       79.29      107.83     14.69 o
   5   7   3      457.57      503.65     18.42 o
   6   7   3     1084.14     1034.71     27.75 o
   7   7   3       77.53       72.09     15.28 o
   8   7   3      123.13      157.80     24.49 o
   9   7   3        1.19        5.81     18.73 o
  10   7   3      227.01      270.42     23.94 o
  11   7   3        8.69      -18.79     18.79 o
 -10   8   3        3.10        9.04     20.46 o
  -9   8   3        3.36       -5.34     17.24 o
  -8   8   3      140.87      155.18     17.18 o
  -7   8   3        2.52       -6.93     14.01 o
  -6   8   3      246.43      261.91     18.71 o
  -5   8   3        4.72       -4.41     11.25 o
  -4   8   3       71.12       79.03     12.71 o
  -3   8   3      130.44      129.97      7.09 o
  -2   8   3       65.79       80.53     14.91 o
  -1   8   3       11.24        6.13     13.22 o
   0   8   3      287.40      273.45     18.05 o
   1   8   3      145.25      132.73     12.22 o
   2   8   3     1083.84     1127.24     25.15 o
   3   8   3       34.32       34.97      9.84 o
   4   8   3     1201.23     1233.90     39.68 o
   5   8   3       78.90       57.36     12.60 o
   6   8   3      188.82      169.40     19.52 o
   7   8   3      419.23      409.93     22.74 o
   8   8   3      139.54      139.77     18.92 o
   9   8   3        1.51      -13.90     19.00 o
  -9   9   3       22.17       35.93     21.56 o
  -8   9   3       33.27       43.97     16.82 o
  -7   9   3       35.65       50.15     20.36 o
  -6   9   3       27.95       12.93     13.71 o
  -5   9   3      454.33      473.58     19.80 o
  -4   9   3      100.48      107.23     12.30 o
  -3   9   3      288.74      289.35     21.09 o
  -2   9   3       89.65       80.89     17.64 o
  -1   9   3      372.52      362.73     14.83 o
   0   9   3      649.81      645.65     18.68 o
   1   9   3       53.68       39.53     17.15 o
   2   9   3      158.10      147.18     26.01 o
   3   9   3       62.36       74.33     25.38 o
   4   9   3       79.61       99.96     12.96 o
   5   9   3      136.83      125.21     14.35 o
   6   9   3        4.82        5.83     14.88 o
   7   9   3        7.06       19.24     16.56 o
   8   9   3       72.88       85.63     19.15 o
  -7  10   3        0.62       -1.54     23.36 o
  -6  10   3       24.19       61.71     16.88 o
  -5  10   3       57.01       73.95     14.91 o
  -4  10   3        1.33       -1.36     11.96 o
  -3  10   3       25.11       19.36     19.43 o
  -2  10   3      124.95      125.63     17.87 o
  -1  10   3        4.77      -12.68     12.68 o
   0  10   3       14.56        0.27     12.60 o
   1  10   3       66.31       59.44      9.43 o
   2  10   3        2.32       -4.28     13.66 o
   3  10   3       80.07       81.78     14.10 o
   4  10   3      161.49      178.47     18.46 o
   5  10   3        1.07       32.32     16.58 o
   6  10   3       17.36       20.34     16.13 o
  -4  11   3       44.54       47.13     69.17 o
  -3  11   3        3.37       22.89     25.96 o
  -2  11   3        5.71       -4.03     28.89 o
  -1  11   3        0.02        1.33     17.95 o
   0  11   3       67.35       66.37     13.95 o
   1  11   3       68.15       46.16     13.81 o
   2  11   3       90.27       75.11     19.29 o
   3  11   3       17.97       16.78     14.27 o
 -14   0   4      590.54      602.81     28.27 o
 -12   0   4      516.57      481.66     22.89 o
 -10   0   4      106.42      111.83     13.00 o
  -8   0   4     3987.21     3755.40     50.07 o
  -6   0   4     3207.36     2964.67     39.10 o
  -4   0   4      307.30      308.01      8.38 o
  -2   0   4    49524.99    45964.64    547.86 o
   0   0   4      361.52      400.57      7.12 o
   2   0   4     8350.46     8093.16    130.54 o
   4   0   4       11.85       16.11      4.72 o
   6   0   4     2435.37     2512.95     34.50 o
   8   0   4     1766.82     1679.23     24.54 o
  10   0   4     2742.29     2630.14     44.99 o
  12   0   4      136.95      138.61     21.14 o
 -14   1   4       86.94       73.74     15.91 o
 -13   1   4        3.42       -8.64     13.78 o
 -12   1   4      664.78      660.24     16.78 o
 -11   1   4       20.02        4.10      9.34 o
 -10   1   4     6534.22     6285.16     57.43 o
  -9   1   4      304.91      295.20      8.55 o
  -8   1   4       26.59       14.62      4.69 o
  -7   1   4      362.48      383.68      8.27 o
  -6   1   4      230.13      178.84      4.91 o
  -5   1   4        4.13       -3.02      3.02 o
  -4   1   4     8078.94     7891.60     71.66 o
  -3   1   4      100.38      109.02      4.00 o
  -2   1   4     6735.90     6859.69     55.74 o
  -1   1   4     2456.45     2781.35     24.56 o
   0   1   4     4713.69     5015.15     45.76 o
   1   1   4     2302.71     2321.65     20.75 o
   2   1   4     6468.83     6475.60     62.59 o
   3   1   4      336.07      350.06      6.55 o
   4   1   4    10848.21    11010.60    113.02 o
   5   1   4      850.59      885.26     11.91 o
   6   1   4      377.41      283.67      6.60 o
   7   1   4       26.12       11.70      4.81 o
   8   1   4      636.40      637.38     10.77 o
   9   1   4       20.20       34.00      7.02 o
  10   1   4      468.31      475.47     12.55 o
  11   1   4       81.37       83.77     11.42 o
  12   1   4      984.58      955.90     24.48 o
  13   1   4       14.65       22.33     15.23 o
 -14   2   4      327.97      348.01     20.39 o
 -13   2   4        2.19      -12.55     12.71 o
 -12   2   4      285.22      273.02     14.49 o
 -11   2   4       91.13       96.34      9.93 o
 -10   2   4       18.14       14.65      7.62 o
  -9   2   4      375.76      354.27      8.85 o
  -8   2   4     1958.29     1883.93     21.23 o
  -7   2   4       29.38       17.16      6.08 o
  -6   2   4      180.59      150.81      5.71 o
  -5   2   4     7749.37     7760.19     80.09 o
  -4   2   4     3324.85     3549.39     35.30 o
  -3   2   4     1315.12     1452.34     16.26 o
  -2   2   4     6952.69     7255.51     59.44 o
  -1   2   4     5044.29     5406.62     62.25 o
   0   2   4    20793.81    21041.73    231.91 o
   1   2   4     4362.77     4465.39     36.95 o
   2   2   4     3835.21     3749.45     31.48 o
   3   2   4     8641.79     9288.69     84.45 o
   4   2   4       54.88       86.02      4.41 o
   5   2   4     1027.42     1184.25     13.96 o
   6   2   4     3348.45     3113.73     31.00 o
   7   2   4      513.50      507.63     10.32 o
   8   2   4     2249.16     2153.16     24.25 o
   9   2   4     1700.22     1587.17     32.98 o
  10   2   4       49.44       56.18     10.19 o
  11   2   4        9.49       -8.93     11.62 o
  12   2   4       80.82      102.90     18.72 o
  13   2   4        5.88      -13.08     15.48 o
 -14   3   4       27.71       22.20     15.73 o
 -13   3   4       24.17       24.82     13.87 o
 -12   3   4      558.10      536.23     16.02 o
 -11   3   4        9.49       11.84     10.32 o
 -10   3   4     1034.26      981.03     23.39 o
  -9   3   4       19.77        5.60      6.43 o
  -8   3   4       44.29       48.20      6.88 o
  -7   3   4      501.76      485.06      9.99 o
  -6   3   4     1691.93     1694.01     19.51 o
  -5   3   4      963.71     1039.96     13.06 o
  -4   3   4      555.62      490.63      8.24 o
  -3   3   4     5747.43     5888.79     56.58 o
  -2   3   4      381.83      422.96      6.37 o
  -1   3   4    11567.06    12097.81    117.09 o
   0   3   4       14.64       40.67      3.97 o
   1   3   4      256.25      255.92      4.21 o
   2   3   4     2751.77     2830.21     37.58 o
   3   3   4      399.59      387.88      6.17 o
   4   3   4     8046.61     8426.94     76.71 o
   5   3   4      231.21      230.42      5.76 o
   6   3   4     1469.93     1473.85     18.17 o
   7   3   4      445.75      406.13      9.72 o
   8   3   4      509.56      523.28     11.95 o
   9   3   4      173.22      173.20      9.99 o
  10   3   4     1920.71     1972.63     32.54 o
  11   3   4       78.59       82.36     13.36 o
  12   3   4      304.83      344.27     16.83 o
  13   3   4       62.75       61.88     15.93 o
 -13   4   4        2.93        1.88     14.37 o
 -12   4   4        1.10        1.28     12.80 o
 -11   4   4     1491.61     1515.05     24.52 o
 -10   4   4        4.66       11.23      9.39 o
  -9   4   4       77.75       89.54      8.18 o
  -8   4   4      572.23      548.10     10.94 o
  -7   4   4      737.50      698.15     14.47 o
  -6   4   4     3358.24     3250.17     45.04 o
  -5   4   4      476.43      502.61      8.86 o
  -4   4   4       44.99       79.29      4.58 o
  -3   4   4     3608.41     3744.76     37.57 o
  -2   4   4     1282.16     1329.77     19.05 o
  -1   4   4      702.71      736.06     13.46 o
   0   4   4     1462.59     1349.75     16.87 o
   1   4   4     1954.82     1940.94     25.51 o
   2   4   4      193.15      177.16      5.16 o
   3   4   4       23.58       25.51      4.29 o
   4   4   4     4187.15     4531.98     44.82 o
   5   4   4      139.55      129.85      5.55 o
   6   4   4      443.77      469.17     10.11 o
   7   4   4       67.74       63.26      6.80 o
   8   4   4     1557.89     1577.76     24.43 o
   9   4   4      372.91      364.50     12.98 o
  10   4   4      642.29      679.41     18.05 o
  11   4   4      646.85      630.90     24.93 o
  12   4   4      140.42      123.52     17.09 o
 -13   5   4       25.59       21.19     16.21 o
 -12   5   4       39.98       39.06     13.23 o
 -11   5   4        3.73        2.55     10.61 o
 -10   5   4       87.09       87.35      9.98 o
  -9   5   4       55.84       26.25      8.73 o
  -8   5   4      107.72       87.29      8.15 o
  -7   5   4      298.02      320.35     12.48 o
  -6   5   4      174.14      165.78      6.60 o
  -5   5   4      592.08      650.15      9.64 o
  -4   5   4      493.14      463.51     11.33 o
  -3   5   4      146.74      171.32      7.16 o
  -2   5   4     5040.99     5408.33     77.80 o
  -1   5   4      843.87      818.96     16.43 o
   0   5   4      138.39      165.43      6.56 o
   1   5   4     1668.30     1762.85     23.71 o
   2   5   4      409.75      385.88     15.01 o
   3   5   4     1419.61     1387.08     19.95 o
   4   5   4      643.84      677.29     18.48 o
   5   5   4     6460.80     6580.04    109.81 o
   6   5   4      275.17      275.59      8.36 o
   7   5   4      632.75      616.07     27.41 o
   8   5   4       16.10        6.00      8.66 o
   9   5   4        1.30       -5.63     10.74 o
  10   5   4      346.21      381.17     24.27 o
  11   5   4        9.80      -10.32     12.62 o
  12   5   4        7.07      -12.77     13.69 o
 -12   6   4       11.27       23.49     14.37 o
 -11   6   4       44.38       45.50     11.79 o
 -10   6   4      100.56      109.22     11.01 o
  -9   6   4      212.32      206.85     10.47 o
  -8   6   4       98.23      114.30      8.29 o
  -7   6   4      102.06      126.47      7.74 o
  -6   6   4      489.96      502.27     13.87 o
  -5   6   4      657.30      698.21     13.21 o
  -4   6   4      425.87      408.01     13.60 o
  -3   6   4      565.08      545.05     13.54 o
  -2   6   4      126.92      122.54     11.03 o
  -1   6   4       17.98       18.04      7.21 o
   0   6   4       33.62       35.55     11.44 o
   1   6   4       12.21        0.00      4.97 o
   2   6   4     1570.27     1621.56     21.08 o
   3   6   4     3554.89     3524.81     46.08 o
   4   6   4      643.09      702.44     19.58 o
   5   6   4     1223.10     1203.27     27.45 o
   6   6   4      647.66      696.94     26.93 o
   7   6   4      514.15      463.10     19.23 o
   8   6   4      263.85      245.55     18.84 o
   9   6   4       67.51       48.13      9.32 o
  10   6   4       19.03        7.12     11.04 o
  11   6   4      193.42      215.22     13.68 o
 -11   7   4        0.13       -0.35     10.03 o
 -10   7   4       17.92       19.83     19.88 o
  -9   7   4      309.39      331.65     21.21 o
  -8   7   4        5.91       -8.81     21.14 o
  -7   7   4      231.70      240.27     15.63 o
  -6   7   4      951.42      916.76     33.06 o
  -5   7   4       47.29       39.80     10.80 o
  -4   7   4      641.43      651.30     18.94 o
  -3   7   4      199.95      210.41      9.95 o
  -2   7   4       10.07      -10.49     13.50 o
  -1   7   4      912.67      859.41     19.11 o
   0   7   4      541.76      567.76     15.44 o
   1   7   4       48.36       49.27      6.48 o
   2   7   4      362.28      346.62     10.79 o
   3   7   4       15.44       13.68     10.88 o
   4   7   4     1924.37     1956.48     33.62 o
   5   7   4      570.47      548.00     20.92 o
   6   7   4       11.71       -7.18     13.72 o
   7   7   4       13.78       29.19     18.50 o
   8   7   4      103.44       82.56     25.36 o
   9   7   4      327.03      371.31     33.30 o
  10   7   4        3.76       50.98     21.24 o
 -10   8   4       17.86       23.53     19.21 o
  -9   8   4        9.26       18.82     17.32 o
  -8   8   4        2.11       12.67     15.51 o
  -7   8   4      138.79      161.01     20.29 o
  -6   8   4      246.56      286.34     15.81 o
  -5   8   4      153.82      163.80     12.85 o
  -4   8   4        0.58       -7.07     17.52 o
  -3   8   4      127.83      136.74     10.35 o
  -2   8   4       47.21       51.19     18.12 o
  -1   8   4       39.51       17.55      9.68 o
   0   8   4      256.34      243.37     11.61 o
   1   8   4       36.28       25.01      9.21 o
   2   8   4        8.16       10.40      8.97 o
   3   8   4      147.90      157.24     11.45 o
   4   8   4      724.31      744.59     20.39 o
   5   8   4      134.91      147.64     13.51 o
   6   8   4      158.41      115.89     14.83 o
   7   8   4      208.68      197.42     18.01 o
   8   8   4        0.44      -13.19     17.33 o
   9   8   4       54.16       85.36     38.31 o
  -9   9   4       23.57       21.99     19.06 o
  -8   9   4        4.39       22.76     16.96 o
  -7   9   4      123.56      137.68     16.61 o
  -6   9   4        5.35       14.30     15.11 o
  -5   9   4        7.45        7.06     17.07 o
  -4   9   4       10.78       12.88     26.34 o
  -3   9   4       72.74       84.12     45.42 o
  -2   9   4      640.28      584.71     24.51 o
  -1   9   4        6.39       -7.75     11.03 o
   0   9   4      180.40      169.01     12.23 o
   1   9   4      581.20      555.77     20.08 o
   2   9   4        2.89       -6.99     11.39 o
   3   9   4      517.75      504.54     25.73 o
   4   9   4       10.36        9.71     13.92 o
   5   9   4       63.88       68.67     14.27 o
   6   9   4      100.95       78.69     15.95 o
   7   9   4      198.38      183.96     18.27 o
   8   9   4       92.05       71.26     18.63 o
  -7  10   4        7.36       -0.94     18.42 o
  -6  10   4        0.85       -8.68     16.17 o
  -5  10   4       97.76      101.00     15.08 o
  -4  10   4       30.00       20.68     11.73 o
  -3  10   4        1.83        0.74     25.83 o
  -2  10   4       32.12       39.87     17.45 o
  -1  10   4        4.59       -2.06     12.83 o
   0  10   4       44.06       65.99     12.68 o
   1  10   4      127.88      133.89     10.30 o
   2  10   4       85.42       64.03     12.92 o
   3  10   4       64.99       82.45     21.31 o
   4  10   4       89.90       74.70     15.78 o
   5  10   4        5.51       16.85     17.07 o
   6  10   4       12.02        0.28     18.95 o
  -4  11   4        5.99      -22.59     22.59 o
  -3  11   4       72.37       93.05     22.91 o
  -2  11   4       84.37      115.67     23.12 o
  -1  11   4        9.01       -0.41     30.43 o
   0  11   4        3.50       -9.64     14.55 o
   1  11   4       29.97       21.85     14.94 o
   2  11   4        8.32       20.05     11.71 o
   3  11   4      146.13      143.23     19.08 o
 -13   0   5      245.03      277.47     22.34 o
 -11   0   5      209.59      201.00     14.31 o
  -9   0   5      547.75      485.15     14.28 o
  -7   0   5     1368.47     1414.23     22.90 o
  -5   0   5     4525.42     4511.13     63.37 o
  -3   0   5      308.46      322.44      9.79 o
  -1   0   5    53176.30    50396.75    835.31 o
   1   0   5    11876.54    11247.01    137.55 o
   3   0   5     1808.25     1654.25     29.23 o
   5   0   5     4026.04     4052.85     58.14 o
   7   0   5     3947.40     3670.18     49.12 o
   9   0   5       66.03       79.12     10.55 o
  11   0   5     2022.35     1988.02     45.98 o
  13   0   5      287.03      353.30     29.70 o
 -14   1   5       50.14       42.05     15.22 o
 -13   1   5      305.26      310.61     15.93 o
 -12   1   5        0.88      -10.08     10.54 o
 -11   1   5      412.14      441.84     12.41 o
 -10   1   5      205.27      183.65      8.45 o
  -9   1   5      771.77      775.95     13.46 o
  -8   1   5      691.09      668.03     12.11 o
  -7   1   5      338.21      325.55      6.94 o
  -6   1   5      926.73     1035.92     15.78 o
  -5   1   5     7848.44     7476.22     68.46 o
  -4   1   5      403.89      396.17      6.59 o
  -3   1   5     3605.89     3486.60     34.20 o
  -2   1   5     2162.65     2244.92     19.18 o
  -1   1   5      148.55      153.80      6.16 o
   0   1   5      709.08      769.15      8.72 o
   1   1   5      229.03      226.25      4.73 o
   2   1   5      149.01      143.95      3.96 o
   3   1   5     9036.80     8839.55     85.46 o
   4   1   5      881.52      960.18     16.02 o
   5   1   5     3280.90     3165.95     32.97 o
   6   1   5      354.11      300.52      7.13 o
   7   1   5       91.06      100.14      5.58 o
   8   1   5      522.61      505.37     10.19 o
   9   1   5      456.89      405.92     10.13 o
  10   1   5       70.43       85.20     10.63 o
  11   1   5     1256.70     1265.14     23.51 o
  12   1   5      152.51      163.80     15.90 o
  13   1   5       66.52       78.97     18.30 o
 -14   2   5       79.79       81.84     17.82 o
 -13   2   5      113.37      122.32     13.85 o
 -12   2   5      237.17      217.99     13.26 o
 -11   2   5       72.21       43.41      9.21 o
 -10   2   5        3.04        8.31      7.46 o
  -9   2   5     2757.69     2717.32     29.20 o
  -8   2   5       17.53        6.21      6.86 o
  -7   2   5     6813.93     6835.68     67.57 o
  -6   2   5      391.04      391.97      9.79 o
  -5   2   5       92.93       75.03      5.11 o
  -4   2   5      415.09      516.68      9.28 o
  -3   2   5      469.45      561.18      6.62 o
  -2   2   5      156.41      149.16      4.13 o
  -1   2   5    31370.99    32368.69    310.04 o
   0   2   5     1498.65     1529.90     18.25 o
   1   2   5     1979.13     2026.89     17.50 o
   2   2   5     1934.58     1888.22     17.51 o
   3   2   5       71.89       81.87      3.49 o
   4   2   5      214.77      182.95      6.35 o
   5   2   5     1191.48     1147.98     13.14 o
   6   2   5     1198.05     1263.69     15.51 o
   7   2   5     1074.83     1065.56     15.43 o
   8   2   5        1.75       -7.17      7.17 o
   9   2   5        8.85        3.04      7.90 o
  10   2   5      303.01      274.58     12.14 o
  11   2   5        1.66       -5.70     12.21 o
  12   2   5      101.26       92.29     15.03 o
  13   2   5      406.49      434.12     19.47 o
 -14   3   5      271.09      285.66     18.29 o
 -13   3   5      351.00      337.68     16.88 o
 -12   3   5       53.56       24.49     12.83 o
 -11   3   5      786.06      828.28     19.08 o
 -10   3   5      835.90      760.08     15.25 o
  -9   3   5     1558.35     1563.91     19.79 o
  -8   3   5      236.64      215.61      7.89 o
  -7   3   5      132.14      138.36      6.53 o
  -6   3   5      454.71      485.41      9.96 o
  -5   3   5     6723.49     6568.38     68.34 o
  -4   3   5     3395.26     3581.86     38.18 o
  -3   3   5      940.94      783.15      8.61 o
  -2   3   5       65.75       67.62      3.34 o
  -1   3   5     2418.83     2500.97     25.45 o
   0   3   5     1573.53     1540.54     16.01 o
   1   3   5     2505.82     2515.06     25.05 o
   2   3   5     1789.47     1650.07     16.45 o
   3   3   5      187.15      131.51      4.60 o
   4   3   5      247.10      211.82      6.32 o
   5   3   5      592.16      551.77     10.42 o
   6   3   5     1135.46     1123.16     15.45 o
   7   3   5        0.23       -1.28      6.21 o
   8   3   5      746.73      791.92     14.69 o
   9   3   5      915.94      979.81     18.22 o
  10   3   5      458.11      467.32     13.86 o
  11   3   5      784.57      812.59     21.22 o
  12   3   5      217.41      225.67     16.18 o
  13   3   5       16.58       16.34     15.46 o
 -13   4   5      135.40      142.03     15.08 o
 -12   4   5       51.87       49.64     13.14 o
 -11   4   5      105.53      113.78     11.13 o
 -10   4   5      562.93      601.64     15.30 o
  -9   4   5      479.96      440.08     10.99 o
  -8   4   5      802.57      792.20     13.67 o
  -7   4   5      730.02      742.78     12.32 o
  -6   4   5     1554.75     1604.18     22.00 o
  -5   4   5      669.59      713.97     10.36 o
  -4   4   5       13.22       25.05      5.42 o
  -3   4   5      455.94      468.77      7.65 o
  -2   4   5        8.72        2.94      4.08 o
  -1   4   5     6409.61     6857.24     77.74 o
   0   4   5     2560.28     2862.59     28.97 o
   1   4   5     1580.54     1530.58     20.43 o
   2   4   5     5197.27     5460.12     56.55 o
   3   4   5      275.93      242.03      7.39 o
   4   4   5      933.59      933.25     11.10 o
   5   4   5      952.44      915.64     15.79 o
   6   4   5      876.55      875.92     12.64 o
   7   4   5     3909.27     3846.21     43.45 o
   8   4   5       84.28       81.30      9.60 o
   9   4   5      185.22      165.83     11.28 o
  10   4   5      646.42      583.44     16.62 o
  11   4   5      123.81      144.79     12.70 o
  12   4   5      250.75      300.18     19.24 o
 -13   5   5      126.43      176.95     17.33 o
 -12   5   5       76.10       99.72     13.19 o
 -11   5   5       16.72       19.64     10.92 o
 -10   5   5      294.01      261.78     11.45 o
  -9   5   5       89.63       93.47      9.41 o
  -8   5   5       13.34        6.27      7.92 o
  -7   5   5      504.62      512.64     12.27 o
  -6   5   5     3165.18     3103.67     34.78 o
  -5   5   5     2516.25     2530.54     25.26 o
  -4   5   5      389.15      367.67     21.59 o
  -3   5   5     3231.28     3293.29     48.82 o
  -2   5   5     3440.43     3621.20     52.82 o
  -1   5   5      958.65     1070.34     17.99 o
   0   5   5      819.59      790.65     12.77 o
   1   5   5       10.38        9.33      4.68 o
   2   5   5       52.23       64.36      5.86 o
   3   5   5      828.60      799.27     20.51 o
   4   5   5      580.41      572.30     17.75 o
   5   5   5     1794.51     1789.87     38.93 o
   6   5   5       14.29       12.41      5.66 o
   7   5   5        0.31        6.74      7.62 o
   8   5   5      317.36      302.88     11.38 o
   9   5   5        2.79       -5.70     11.19 o
  10   5   5       77.29       55.92     13.08 o
  11   5   5      223.44      257.63     16.13 o
  12   5   5       72.82       45.86     14.67 o
 -12   6   5      251.40      264.10     21.07 o
 -11   6   5        0.01      -12.83     12.83 o
 -10   6   5      119.88      117.93     11.13 o
  -9   6   5      331.40      344.69     16.18 o
  -8   6   5       30.26       16.86      7.76 o
  -7   6   5      119.94      105.94      6.88 o
  -6   6   5      843.72      877.93     17.55 o
  -5   6   5      673.29      663.34     15.37 o
  -4   6   5     1236.39     1231.61     23.20 o
  -3   6   5      206.78      222.32      9.07 o
  -2   6   5       55.01       63.14     16.66 o
  -1   6   5      778.63      805.84     22.30 o
   0   6   5       52.90       51.92      6.75 o
   1   6   5       17.50       20.16      6.69 o
   2   6   5      166.53      144.73      6.26 o
   3   6   5      367.75      374.62     12.39 o
   4   6   5        7.72        1.02     10.21 o
   5   6   5       51.78       40.33     12.59 o
   6   6   5       13.94       27.28     13.47 o
   7   6   5       64.03       78.40     18.36 o
   8   6   5      132.86      164.23     17.77 o
   9   6   5      307.18      308.04     25.58 o
  10   6   5      278.90      259.41     13.20 o
  11   6   5       39.35       44.56     15.96 o
 -11   7   5       34.41       14.17     10.72 o
 -10   7   5        4.94        3.31     10.79 o
  -9   7   5      173.55      153.25     19.51 o
  -8   7   5      158.04      157.01     15.77 o
  -7   7   5      425.82      394.25     17.00 o
  -6   7   5      259.68      270.55     17.91 o
  -5   7   5       85.91       89.94     15.18 o
  -4   7   5      333.79      317.70     13.67 o
  -3   7   5        5.38        3.09     11.30 o
  -2   7   5       11.51       -2.39     12.19 o
  -1   7   5      322.42      328.15     12.87 o
   0   7   5     2115.97     2091.96     26.95 o
   1   7   5       40.81       31.21      7.19 o
   2   7   5      872.79      837.31     23.41 o
   3   7   5       85.07       81.93     10.15 o
   4   7   5      340.74      321.33     14.50 o
   5   7   5       13.09       -0.82     12.29 o
   6   7   5      902.10      909.68     27.21 o
   7   7   5      136.99      137.08     17.16 o
   8   7   5       10.47        8.30     17.35 o
   9   7   5       85.23      110.24     20.68 o
  10   7   5       11.89        0.84     21.40 o
 -10   8   5        7.37       -8.16     18.63 o
  -9   8   5       25.25       49.86     17.06 o
  -8   8   5        3.51      -10.38     15.57 o
  -7   8   5      160.72      128.47     15.66 o
  -6   8   5      103.93      133.42     21.01 o
  -5   8   5      135.19      140.75     23.33 o
  -4   8   5       70.27       49.73     18.42 o
  -3   8   5       92.28       85.86     15.73 o
  -2   8   5      650.54      642.82     28.01 o
  -1   8   5       69.74       50.15     16.19 o
   0   8   5      153.63      141.06     11.24 o
   1   8   5      238.57      250.67     12.20 o
   2   8   5      283.58      274.54      9.47 o
   3   8   5     1597.17     1671.23     30.42 o
   4   8   5       26.51       31.33     12.01 o
   5   8   5       81.52      130.00     16.23 o
   6   8   5       15.44        8.12     15.05 o
   7   8   5        3.19       -1.20     16.20 o
   8   8   5       39.12       14.31     22.03 o
   9   8   5       26.51       32.21     20.47 o
  -9   9   5        9.26        2.30     19.01 o
  -8   9   5       23.34       14.87     16.99 o
  -7   9   5       49.74       27.95     15.72 o
  -6   9   5       31.27       62.09     15.79 o
  -5   9   5       11.42       14.58     13.88 o
  -4   9   5       88.56       94.53     12.32 o
  -3   9   5      418.09      410.43     29.48 o
  -2   9   5      116.15      130.22     17.13 o
  -1   9   5       32.80       31.16     12.13 o
   0   9   5       18.53       13.45     11.59 o
   1   9   5       29.09       42.77      9.66 o
   2   9   5      235.69      218.59     14.15 o
   3   9   5       21.94       12.82     13.60 o
   4   9   5      111.48      125.64     20.00 o
   5   9   5       19.34       12.06     13.92 o
   6   9   5       73.49       63.47     15.65 o
   7   9   5        3.83        6.15     17.00 o
   8   9   5       50.45       44.76     18.75 o
  -7  10   5        0.06       10.40     18.37 o
  -6  10   5       62.85       64.41     18.08 o
  -5  10   5        0.07        9.53     13.84 o
  -4  10   5      168.74      166.63     23.80 o
  -3  10   5        0.23       -0.91     18.75 o
  -2  10   5      105.46      121.21     30.63 o
  -1  10   5       12.89       -0.64     13.30 o
   0  10   5      343.66      362.29     17.72 o
   1  10   5      228.48      213.59     11.78 o
   2  10   5      250.52      256.80     23.24 o
   3  10   5        4.04        9.56     14.76 o
   4  10   5      215.56      244.40     19.08 o
   5  10   5      102.95      104.83     18.87 o
   6  10   5        0.39       -6.83     19.64 o
  -4  11   5       23.36        6.83     28.69 o
  -3  11   5      175.39      173.43     24.95 o
  -2  11   5       19.47       22.25     26.37 o
  -1  11   5       16.24       21.02     18.79 o
   0  11   5       37.35       52.53     16.02 o
   1  11   5      133.75      135.86     16.83 o
   2  11   5      267.54      255.25     20.56 o
   3  11   5        3.70        1.79     13.71 o
 -14   0   6      436.36      440.31     26.04 o
 -12   0   6      912.67      934.67     52.40 o
 -10   0   6     1128.18     1048.32     23.93 o
  -8   0   6     5724.22     5509.21     70.72 o
  -6   0   6     2144.68     1961.04     27.64 o
  -4   0   6     4915.53     4900.32     68.08 o
  -2   0   6    16504.44    16695.22    259.38 o
   0   0   6      799.65      855.69     13.83 o
   2   0   6      964.81      842.84     14.56 o
   4   0   6     2930.41     2763.10     47.17 o
   6   0   6     2201.90     2089.17     30.26 o
   8   0   6     1988.18     1852.16     29.31 o
  10   0   6      457.93      439.54     18.56 o
  12   0   6      249.54      249.62     23.62 o
 -14   1   6        8.15       14.48     15.68 o
 -13   1   6       59.30       53.05     14.18 o
 -12   1   6      871.26      847.90     18.42 o
 -11   1   6       21.70       13.63      9.05 o
 -10   1   6     2406.20     2343.55     31.94 o
  -9   1   6      285.17      265.18      8.88 o
  -8   1   6        7.16        6.91      4.78 o
  -7   1   6      478.68      467.21      8.74 o
  -6   1   6      649.39      503.41     11.35 o
  -5   1   6      509.10      515.36      8.21 o
  -4   1   6    13178.91    13307.15    126.76 o
  -3   1   6     2603.51     2754.85     26.05 o
  -2   1   6     9851.80     9631.03     92.50 o
  -1   1   6    17010.93    17354.82    177.78 o
   0   1   6     9316.19     9687.91     93.75 o
   1   1   6     4250.68     4430.82     43.78 o
   2   1   6     5728.79     5766.42     60.56 o
   3   1   6     1963.31     2085.21     23.66 o
   4   1   6     8263.67     8165.14     79.40 o
   5   1   6        3.96       -2.27      4.47 o
   6   1   6     1450.22     1444.66     18.15 o
   7   1   6      343.29      332.63      8.75 o
   8   1   6     3295.56     3267.50     32.22 o
   9   1   6       28.05       20.40      9.01 o
  10   1   6     1297.91     1275.59     24.06 o
  11   1   6        0.29       -5.71     13.16 o
  12   1   6      670.61      757.01     23.53 o
  13   1   6        1.69        0.15     18.50 o
 -14   2   6      751.87      782.58     24.36 o
 -13   2   6        2.44        2.20     12.63 o
 -12   2   6      120.51       84.98     11.85 o
 -11   2   6       14.76       -3.36      8.97 o
 -10   2   6     1212.61     1228.35     18.88 o
  -9   2   6      114.66      122.15      7.89 o
  -8   2   6      940.30      884.25     14.09 o
  -7   2   6      113.08      117.35      6.15 o
  -6   2   6     3215.89     2908.56     32.63 o
  -5   2   6     1528.50     1669.91     21.58 o
  -4   2   6      735.33      862.80     11.13 o
  -3   2   6      587.66      584.58      8.23 o
  -2   2   6      682.46      836.68      8.59 o
  -1   2   6      234.19      229.71      7.67 o
   0   2   6     2449.76     2292.66     21.70 o
   1   2   6     1128.17     1141.17     11.87 o
   2   2   6    10405.22    10711.66     92.33 o
   3   2   6     5173.11     5602.76     51.93 o
   4   2   6     4105.42     4635.18     43.83 o
   5   2   6       12.80       14.86      4.44 o
   6   2   6     6488.38     6401.30     60.31 o
   7   2   6      110.53      111.06      8.49 o
   8   2   6     3064.88     2957.95     33.43 o
   9   2   6      318.98      310.09     11.43 o
  10   2   6       73.15      106.45     15.40 o
  11   2   6      126.92      103.01     13.68 o
  12   2   6      598.51      628.80     19.87 o
  13   2   6       88.13       68.10     18.62 o
 -14   3   6       58.53       35.78     23.75 o
 -13   3   6       63.60       66.82     14.85 o
 -12   3   6      181.11      197.33     16.73 o
 -11   3   6        8.62       -7.92     10.56 o
 -10   3   6     1998.08     2056.65     26.15 o
  -9   3   6      810.64      828.33     14.11 o
  -8   3   6       69.61       62.61      6.44 o
  -7   3   6     2248.92     2256.97     29.11 o
  -6   3   6      251.55      256.73      9.78 o
  -5   3   6      318.48      293.17      7.28 o
  -4   3   6     5233.86     5070.49     54.41 o
  -3   3   6      105.21      118.18      3.78 o
  -2   3   6     2088.70     1988.48     20.75 o
  -1   3   6      125.52      129.56      3.61 o
   0   3   6      641.54      638.88     10.80 o
   1   3   6     1920.98     2217.75     24.41 o
   2   3   6     4496.48     4315.19     42.45 o
   3   3   6      258.61      284.27      6.37 o
   4   3   6     2099.47     1979.99     21.66 o
   5   3   6      287.40      254.89      7.93 o
   6   3   6       17.22       12.70      5.72 o
   7   3   6       50.57       52.62      6.89 o
   8   3   6       33.68       47.02      8.47 o
   9   3   6       37.21       47.99      9.40 o
  10   3   6      169.97      211.57     11.91 o
  11   3   6       74.35       76.02     14.27 o
  12   3   6      276.69      294.77     17.25 o
 -13   4   6        2.30        9.63     14.41 o
 -12   4   6      205.94      213.94     14.50 o
 -11   4   6      309.09      260.88     12.38 o
 -10   4   6        2.83        4.30     12.10 o
  -9   4   6      804.70      765.83     15.55 o
  -8   4   6      519.38      513.56     11.71 o
  -7   4   6      273.54      262.29     10.90 o
  -6   4   6      439.06      442.27     11.31 o
  -5   4   6     7703.33     8403.72     80.96 o
  -4   4   6       81.68       79.22      4.09 o
  -3   4   6     1772.37     1795.55     20.97 o
  -2   4   6      745.16      725.90     10.39 o
  -1   4   6     3198.31     3578.59     38.74 o
   0   4   6     1797.84     1666.55     20.75 o
   1   4   6      229.58      268.12      9.35 o
   2   4   6      725.10      738.25     12.17 o
   3   4   6      935.32      921.81     13.70 o
   4   4   6      127.56      136.68      6.25 o
   5   4   6      304.76      306.40      8.13 o
   6   4   6      334.06      343.32      8.58 o
   7   4   6      885.06      862.61     15.79 o
   8   4   6     1337.46     1282.24     20.41 o
   9   4   6       48.40       66.08     10.85 o
  10   4   6        2.61       20.74     11.99 o
  11   4   6       10.05       10.76     14.45 o
  12   4   6       53.01       55.79     17.03 o
 -13   5   6      134.92      132.26     17.17 o
 -12   5   6      155.67      192.14     34.59 o
 -11   5   6       78.37       76.93     11.29 o
 -10   5   6      485.85      475.64     13.35 o
  -9   5   6      712.65      691.74     16.29 o
  -8   5   6      148.96      153.04      9.25 o
  -7   5   6      490.28      460.89     10.90 o
  -6   5   6      158.68      139.26      7.06 o
  -5   5   6       76.11       77.79      7.68 o
  -4   5   6      370.86      352.89      7.62 o
  -3   5   6      768.11      875.18     17.49 o
  -2   5   6        6.28        7.48      6.14 o
  -1   5   6      989.65      940.67     16.24 o
   0   5   6      308.36      323.62      9.63 o
   1   5   6     2522.46     2557.02     33.55 o
   2   5   6      529.27      553.18     15.10 o
   3   5   6      133.47      138.33      9.47 o
   4   5   6      270.42      253.62     14.47 o
   5   5   6      198.90      180.04     11.17 o
   6   5   6      519.57      505.16     13.78 o
   7   5   6     1092.32     1081.90     18.49 o
   8   5   6      474.68      442.32     15.04 o
   9   5   6       90.45       87.76     11.87 o
  10   5   6      723.14      729.54     20.72 o
  11   5   6      171.71      185.87     15.94 o
 -12   6   6       79.26       88.87     15.49 o
 -11   6   6       67.31       75.74     13.30 o
 -10   6   6       17.98       21.71     11.72 o
  -9   6   6        5.57       -2.35      9.01 o
  -8   6   6        2.79        3.89      7.82 o
  -7   6   6       51.14       51.80      6.57 o
  -6   6   6      961.51      945.60     18.16 o
  -5   6   6      705.85      740.44     16.46 o
  -4   6   6      671.95      662.14     25.82 o
  -3   6   6     1022.58     1076.61     20.82 o
  -2   6   6      160.78      157.54     16.02 o
  -1   6   6      822.14      852.09     15.51 o
   0   6   6      633.31      629.18     10.23 o
   1   6   6      418.42      418.37     10.48 o
   2   6   6      621.58      548.91     22.93 o
   3   6   6     1524.30     1540.27     26.01 o
   4   6   6      428.06      426.48     17.93 o
   5   6   6      264.99      239.92     14.74 o
   6   6   6       48.02       66.82     13.68 o
   7   6   6       61.63       53.71     15.82 o
   8   6   6       53.98       62.71     22.43 o
   9   6   6      311.58      326.29     12.82 o
  10   6   6       19.85       20.21     11.16 o
  11   6   6      132.82      141.03     14.07 o
 -11   7   6        0.61       -1.02     11.51 o
 -10   7   6       46.63       39.28      9.31 o
  -9   7   6       21.78       28.77     18.14 o
  -8   7   6       94.98       83.04     15.31 o
  -7   7   6      439.16      450.83     22.46 o
  -6   7   6        1.70       -5.15     15.65 o
  -5   7   6       86.29      106.81     19.35 o
  -4   7   6        8.17       22.55     11.20 o
  -3   7   6     1019.44     1001.52     20.90 o
  -2   7   6       75.27       82.86     13.22 o
  -1   7   6      583.29      557.00     25.00 o
   0   7   6       48.99       55.73      8.26 o
   1   7   6        8.39       11.52      5.88 o
   2   7   6       91.48      107.79      9.92 o
   3   7   6      280.50      320.31     12.97 o
   4   7   6      270.19      281.69     21.55 o
   5   7   6       77.49       60.97     13.80 o
   6   7   6       85.89       53.51     15.32 o
   7   7   6      746.40      769.48     27.61 o
   8   7   6        5.14       31.02     18.26 o
   9   7   6       50.45       40.87     20.55 o
  10   7   6       36.79        3.12     21.98 o
 -10   8   6       15.70       53.25     19.35 o
  -9   8   6      130.80      149.44     29.17 o
  -8   8   6        0.90      -15.80     15.80 o
  -7   8   6       35.24       60.87     14.31 o
  -6   8   6      658.92      714.15     37.76 o
  -5   8   6      357.89      359.05     24.29 o
  -4   8   6      116.37      132.98     19.37 o
  -3   8   6       47.68       33.05     14.83 o
  -2   8   6       20.01       22.34     19.70 o
  -1   8   6        2.93       -2.71     12.80 o
   0   8   6      343.02      360.67     15.31 o
   1   8   6       21.39        9.89      8.92 o
   2   8   6      654.12      616.16     18.92 o
   3   8   6      874.96      913.25     22.23 o
   4   8   6        1.58       -2.19     11.79 o
   5   8   6      135.81      124.82     29.95 o
   6   8   6       23.40       27.21     21.51 o
   7   8   6        4.82      -16.96     16.96 o
   8   8   6       98.64      103.28     20.32 o
   9   8   6      368.13      412.86     25.85 o
  -9   9   6       20.95       11.11     18.90 o
  -8   9   6       32.31       35.85     17.46 o
  -7   9   6       70.05       74.42     18.54 o
  -6   9   6      357.34      305.00     18.92 o
  -5   9   6       31.92       28.78     13.74 o
  -4   9   6        0.28       -3.91     11.84 o
  -3   9   6        4.86        8.33     28.10 o
  -2   9   6       56.00       41.72     16.62 o
  -1   9   6       34.37       12.68     12.51 o
   0   9   6       10.21        8.66     13.37 o
   1   9   6     1199.28     1189.93     24.19 o
   2   9   6      183.29      221.02     12.63 o
   3   9   6      186.45      188.74     15.79 o
   4   9   6      273.60      268.20     15.31 o
   5   9   6      121.22      136.49     15.53 o
   6   9   6       19.55       30.78     16.29 o
   7   9   6      114.70      118.99     18.51 o
  -7  10   6        1.26      -12.90     18.26 o
  -6  10   6       11.25       10.97     24.15 o
  -5  10   6        6.15       -9.78     13.83 o
  -4  10   6        5.70        5.50     22.33 o
  -3  10   6       41.13       47.36     29.85 o
  -2  10   6      163.61      158.27     19.96 o
  -1  10   6        0.08        2.92     13.54 o
   0  10   6        1.08        5.59     18.74 o
   1  10   6      466.54      453.81     20.00 o
   2  10   6      118.82      131.37     12.82 o
   3  10   6      116.83      106.66     13.76 o
   4  10   6       43.81       47.12     17.21 o
   5  10   6        9.15        3.50     18.39 o
  -4  11   6       12.58        3.70     24.18 o
  -3  11   6       10.18       44.78     24.25 o
  -2  11   6       37.98       15.47     20.57 o
  -1  11   6       18.40       24.41     22.48 o
   0  11   6        8.85      -14.67     16.43 o
   1  11   6       25.27       30.76     42.79 o
   2  11   6        3.59       -1.58     13.75 o
 -13   0   7      503.93      519.54     25.18 o
 -11   0   7      128.03      108.49     12.16 o
  -9   0   7      880.36      889.87     18.76 o
  -7   0   7     1402.25     1368.14     22.10 o
  -5   0   7     5884.58     5516.45     76.95 o
  -3   0   7     1942.61     2004.24     29.52 o
  -1   0   7     2288.90     2194.89     40.83 o
   1   0   7     7694.08     7566.43    121.89 o
   3   0   7     7367.31     8117.38    112.46 o
   5   0   7     7763.92     7653.77    123.14 o
   7   0   7     2510.26     2441.01     35.27 o
   9   0   7     1442.32     1376.71     33.23 o
  11   0   7      178.24      144.24     26.35 o
  13   0   7      896.45      972.90     46.35 o
 -14   1   7       39.70       49.73     17.96 o
 -13   1   7      375.01      428.04     20.09 o
 -12   1   7       11.56       -0.53     10.37 o
 -11   1   7      556.70      535.46     13.17 o
 -10   1   7      194.68      173.51      9.91 o
  -9   1   7      666.39      625.47     12.22 o
  -8   1   7      340.71      355.28      8.27 o
  -7   1   7      881.58      791.70     11.16 o
  -6   1   7        4.21       -2.51      4.17 o
  -5   1   7     9778.44     9820.55     94.62 o
  -4   1   7      633.25      645.77      9.20 o
  -3   1   7     4192.03     4234.40     39.49 o
  -2   1   7      204.77      224.46      4.96 o
  -1   1   7     9551.51     9646.92    107.23 o
   0   1   7     5673.45     6031.44     59.16 o
   1   1   7     1812.96     1788.71     18.98 o
   2   1   7       89.42       98.63      4.13 o
   3   1   7     4515.07     4245.66     42.82 o
   4   1   7      807.01      823.42     12.44 o
   5   1   7      535.55      427.85      9.18 o
   6   1   7      499.14      497.85     10.70 o
   7   1   7       94.94       90.70      7.02 o
   8   1   7      302.95      305.49     12.38 o
   9   1   7      137.71      150.05     10.84 o
  10   1   7      504.63      509.18     17.35 o
  11   1   7      798.91      865.82     22.85 o
  12   1   7      230.43      233.40     18.44 o
  13   1   7       18.18        5.93     18.35 o
 -14   2   7       19.59       27.34     17.65 o
 -13   2   7      304.40      306.00     16.49 o
 -12   2   7      157.89      154.75     12.32 o
 -11   2   7      204.54      168.27     10.73 o
 -10   2   7       12.30       -8.16      8.43 o
  -9   2   7     4618.99     4551.69     47.64 o
  -8   2   7       30.82       14.36      6.40 o
  -7   2   7     2797.45     2756.22     31.93 o
  -6   2   7        3.03       -4.15      4.99 o
  -5   2   7      815.54      690.94     10.88 o
  -4   2   7     1635.10     1616.52     20.39 o
  -3   2   7      589.41      577.20      7.46 o
  -2   2   7      344.60      362.02      6.16 o
  -1   2   7    32800.46    33490.65    318.00 o
   0   2   7      118.45      129.19      3.57 o
   1   2   7      198.88      262.37      5.08 o
   2   2   7      615.96      730.18      8.61 o
   3   2   7      165.80      136.28      4.44 o
   4   2   7      588.71      570.90      9.10 o
   5   2   7      144.88      127.68      8.74 o
   6   2   7      491.66      523.46     11.21 o
   7   2   7     4242.67     4249.70     42.28 o
   8   2   7     2323.40     2348.24     28.19 o
   9   2   7       80.54       60.97      9.46 o
  10   2   7       80.99       72.82     13.66 o
  11   2   7      184.43      178.03     14.41 o
  12   2   7        8.57       -8.37     14.20 o
 -14   3   7       27.54        6.11     15.45 o
 -13   3   7      110.89      129.73     21.39 o
 -12   3   7        2.62      -11.98     12.20 o
 -11   3   7      172.08      175.55     16.89 o
 -10   3   7        8.60       -3.22      8.35 o
  -9   3   7      165.51      161.54      8.43 o
  -8   3   7      211.66      229.31     11.39 o
  -7   3   7       98.34       83.91      7.13 o
  -6   3   7      110.89      123.70      6.15 o
  -5   3   7     4216.41     4452.61     47.54 o
  -4   3   7        0.29       -3.11      3.11 o
  -3   3   7     8246.18     8128.01     78.82 o
  -2   3   7      502.99      553.88      7.71 o
  -1   3   7      619.17      663.39      9.81 o
   0   3   7     8552.01     9227.65    112.63 o
   1   3   7      823.02      864.89     11.42 o
   2   3   7      614.02      647.00      8.81 o
   3   3   7     4163.94     4240.73     45.20 o
   4   3   7     1269.43     1294.35     16.74 o
   5   3   7     2606.21     2563.22     27.82 o
   6   3   7      644.26      628.91     12.05 o
   7   3   7       60.56       54.74      7.16 o
   8   3   7     2293.73     2373.16     30.61 o
   9   3   7      166.14      171.01     10.64 o
  10   3   7      161.17      138.15     12.58 o
  11   3   7      243.45      262.54     17.49 o
  12   3   7       43.52       24.02     15.86 o
 -13   4   7       21.94        9.09     14.20 o
 -12   4   7      253.96      270.91     15.00 o
 -11   4   7        0.05      -10.45     10.45 o
 -10   4   7      288.56      221.97     11.73 o
  -9   4   7     1317.65     1307.09     20.08 o
  -8   4   7      137.33      129.11      8.16 o
  -7   4   7      274.64      275.73      8.40 o
  -6   4   7      372.48      354.69      9.87 o
  -5   4   7      233.62      255.42      8.80 o
  -4   4   7     2020.98     2052.46     24.03 o
  -3   4   7      299.10      253.18      6.62 o
  -2   4   7     1391.31     1477.21     17.76 o
  -1   4   7     4639.30     4846.64     45.24 o
   0   4   7       52.09       44.09      3.87 o
   1   4   7     3788.25     4068.23     40.24 o
   2   4   7      683.07      700.11     15.80 o
   3   4   7     1562.09     1614.11     21.16 o
   4   4   7       55.85       50.89      4.59 o
   5   4   7      339.66      321.21      7.92 o
   6   4   7        5.71        9.79      6.21 o
   7   4   7      128.52      144.81      8.72 o
   8   4   7      239.37      230.04     10.46 o
   9   4   7      141.12      135.83     10.59 o
  10   4   7       13.35       11.30     12.13 o
  11   4   7       88.90       84.28     18.23 o
  12   4   7       17.66       21.53     21.70 o
 -13   5   7      102.48      113.17     19.13 o
 -12   5   7        1.33       -8.02     13.41 o
 -11   5   7      189.53      193.35     12.75 o
 -10   5   7       13.77        3.66     10.35 o
  -9   5   7      305.12      342.06     12.11 o
  -8   5   7     1468.19     1539.06     23.41 o
  -7   5   7      697.66      683.55     14.40 o
  -6   5   7     1207.75     1318.36     18.12 o
  -5   5   7       10.95       12.46      5.46 o
  -4   5   7     2077.87     2038.47     25.63 o
  -3   5   7      735.08      735.36     16.16 o
  -2   5   7      561.06      496.88     14.03 o
  -1   5   7       15.40        5.49      5.74 o
   0   5   7     1186.65     1213.75     18.39 o
   1   5   7      414.67      417.85     10.49 o
   2   5   7      619.63      640.50     14.25 o
   3   5   7     3269.80     3388.30     48.67 o
   4   5   7     1406.73     1327.88     23.96 o
   5   5   7      103.21       89.01     10.34 o
   6   5   7      452.40      437.89     14.81 o
   7   5   7       21.23       14.39      8.13 o
   8   5   7      324.40      311.35     12.85 o
   9   5   7       16.24        3.12     11.43 o
  10   5   7        0.15       -8.58     12.96 o
  11   5   7      276.77      304.58     17.46 o
 -12   6   7      140.44      159.99     21.69 o
 -11   6   7        2.93       -5.51     12.96 o
 -10   6   7      105.23      128.75     18.11 o
  -9   6   7       14.39       10.27     11.40 o
  -8   6   7      227.16      195.66     10.32 o
  -7   6   7       33.04       41.91      6.60 o
  -6   6   7      461.08      472.90     10.93 o
  -5   6   7      422.73      410.39     17.95 o
  -4   6   7      529.64      534.82     15.60 o
  -3   6   7     1284.94     1274.09     23.56 o
  -2   6   7      172.92      173.87     11.58 o
  -1   6   7      397.06      399.17     12.43 o
   0   6   7      583.87      616.97     12.24 o
   1   6   7       25.58       24.83      5.87 o
   2   6   7      185.46      162.60      8.25 o
   3   6   7      414.31      421.45     16.87 o
   4   6   7     1514.41     1533.37     31.95 o
   5   6   7      287.35      302.94     15.43 o
   6   6   7       12.03       19.00     14.09 o
   7   6   7       82.76      110.80     16.56 o
   8   6   7      170.74      174.25     21.17 o
   9   6   7       46.97       71.34     23.77 o
  10   6   7       36.68       37.19     11.14 o
 -11   7   7        0.48       -6.48     14.02 o
 -10   7   7       37.02       32.57      9.87 o
  -9   7   7       77.60       61.36     16.68 o
  -8   7   7      574.65      542.99     47.25 o
  -7   7   7       70.27       65.42     22.65 o
  -6   7   7       10.28       -0.13     20.78 o
  -5   7   7       24.07       41.26     17.92 o
  -4   7   7      245.97      239.64     24.47 o
  -3   7   7     1169.71     1160.73     23.04 o
  -2   7   7       15.84       12.78     12.71 o
  -1   7   7       11.29        7.31      8.51 o
   0   7   7      862.93      801.19     17.65 o
   1   7   7      369.53      346.58     10.97 o
   2   7   7       29.27       27.89      9.29 o
   3   7   7     1509.34     1514.51     28.28 o
   4   7   7       19.76       17.99     12.54 o
   5   7   7      416.19      447.40     18.24 o
   6   7   7       59.31       78.27     15.60 o
   7   7   7        1.36       -7.21     15.89 o
   8   7   7       80.59       88.00     20.31 o
   9   7   7       26.43       21.30     21.39 o
  10   7   7        0.32      -21.82     22.75 o
 -10   8   7       94.93       79.83     19.97 o
  -9   8   7      106.03       87.75     18.95 o
  -8   8   7       12.21      -12.87     15.79 o
  -7   8   7       26.58       37.18     20.92 o
  -6   8   7        2.79       39.71     21.94 o
  -5   8   7       12.74       15.73     26.07 o
  -4   8   7      283.82      293.24     22.20 o
  -3   8   7      199.60      204.72     18.05 o
  -2   8   7      152.34      164.26     16.92 o
  -1   8   7        0.33       -7.59     11.71 o
   0   8   7      237.51      200.97     14.62 o
   1   8   7      372.36      385.50     13.77 o
   2   8   7      155.68      170.75     10.30 o
   3   8   7      102.18      124.50     14.16 o
   4   8   7       38.51       39.51     12.75 o
   5   8   7       42.63       44.94     14.16 o
   6   8   7        0.36       -3.10     16.20 o
   7   8   7        1.22       30.02     17.56 o
   8   8   7       26.11       15.53     19.60 o
  -9   9   7        1.16      -18.51     18.51 o
  -8   9   7       28.71       42.62     19.42 o
  -7   9   7       13.70       28.98     17.73 o
  -6   9   7      249.39      257.33     18.62 o
  -5   9   7        8.71      -31.09     37.37 o
  -4   9   7      109.14       71.50     21.83 o
  -3   9   7       33.65        7.55     17.32 o
  -2   9   7      615.94      639.06     26.44 o
  -1   9   7       50.92       71.37     17.88 o
   0   9   7        3.34        0.54     13.80 o
   1   9   7       42.73       35.22     18.91 o
   2   9   7      161.91      195.08     13.82 o
   3   9   7       86.77       75.71     15.36 o
   4   9   7       31.00       35.16     14.58 o
   5   9   7       34.32       43.95     15.03 o
   6   9   7       27.47       25.37     18.13 o
   7   9   7       42.76       55.00     18.47 o
  -7  10   7        4.46        0.19     18.56 o
  -6  10   7        0.77        0.61     17.06 o
  -5  10   7       16.24        8.04     14.66 o
  -4  10   7       12.14       36.60     23.02 o
  -3  10   7        3.32        0.20     19.15 o
  -2  10   7      144.77      160.27     20.49 o
  -1  10   7       27.08       31.84     15.76 o
   0  10   7      138.19      135.07     17.10 o
   1  10   7        1.58        1.31     10.56 o
   2  10   7      362.73      373.55     16.50 o
   3  10   7        3.78      -12.69     13.83 o
   4  10   7       20.12       46.16     20.59 o
   5  10   7       53.67       56.94     20.03 o
  -3  11   7       21.72       24.25     38.58 o
  -2  11   7       41.53       82.61     30.35 o
  -1  11   7       42.92       47.91     33.25 o
   0  11   7      168.29      129.54     18.75 o
   1  11   7       18.28        4.29     27.65 o
 -14   0   8      248.19      265.15     25.00 o
 -12   0   8      167.70      139.75     37.12 o
 -10   0   8     1067.93     1048.32     24.27 o
  -8   0   8     4646.46     4635.73     60.62 o
  -6   0   8     4587.40     4586.59     65.48 o
  -4   0   8     1893.06     2115.79     31.86 o
  -2   0   8    16201.75    16425.74    255.70 o
   0   0   8     2923.14     2641.33     38.41 o
   2   0   8      132.99      106.71      7.74 o
   4   0   8     7983.70     9003.62    125.23 o
   6   0   8      487.27      438.86     17.05 o
   8   0   8      663.70      666.74     22.45 o
  10   0   8      140.98      148.68     24.90 o
  12   0   8      980.88      887.16     41.33 o
 -14   1   8      136.66      148.19     16.41 o
 -13   1   8       65.29       51.70     12.60 o
 -12   1   8     1022.62     1054.11     21.25 o
 -11   1   8        0.82       -7.30     10.25 o
 -10   1   8     1127.42     1050.41     34.38 o
  -9   1   8       47.12       56.25      6.74 o
  -8   1   8       72.18       48.30      5.50 o
  -7   1   8      884.63      962.40     13.23 o
  -6   1   8       51.45       26.42      4.82 o
  -5   1   8       15.03       20.74      4.37 o
  -4   1   8     3659.52     3359.40     34.02 o
  -3   1   8     2580.88     2759.11     30.15 o
  -2   1   8      813.73      827.75     10.37 o
  -1   1   8       82.69       81.66      4.45 o
   0   1   8      172.77      178.36      6.39 o
   1   1   8      477.97      515.55      7.35 o
   2   1   8     1825.75     1799.88     18.58 o
   3   1   8     1575.20     1688.52     19.11 o
   4   1   8     7881.86     7928.44     78.31 o
   5   1   8       30.27       15.38      5.10 o
   6   1   8       37.61       41.66      5.78 o
   7   1   8      130.32      119.79      7.95 o
   8   1   8     1011.60      972.13     17.76 o
   9   1   8      384.64      386.21     13.39 o
  10   1   8     1426.22     1429.43     30.29 o
  11   1   8      141.01      114.13     16.49 o
  12   1   8       77.95      101.66     20.20 o
 -14   2   8      144.67      155.53     18.04 o
 -13   2   8      244.53      286.44     16.38 o
 -12   2   8       66.83       41.97     11.62 o
 -11   2   8     1172.87     1160.50     20.91 o
 -10   2   8       95.13       88.90      9.22 o
  -9   2   8        0.98       -6.81      6.81 o
  -8   2   8     2203.72     2175.29     27.14 o
  -7   2   8      184.38      171.05      7.44 o
  -6   2   8      357.14      290.92      7.24 o
  -5   2   8      281.85      242.53      8.19 o
  -4   2   8     1149.22     1263.49     15.65 o
  -3   2   8     2541.38     2704.53     29.41 o
  -2   2   8     1263.39     1241.41     15.40 o
  -1   2   8      227.93      292.07      9.41 o
   0   2   8     1121.11      936.34     11.96 o
   1   2   8       21.36       34.01      3.43 o
   2   2   8      963.92      894.76     10.77 o
   3   2   8     1495.89     1724.71     19.97 o
   4   2   8     1449.70     1443.76     17.33 o
   5   2   8      285.68      293.69      7.72 o
   6   2   8     1466.98     1450.61     18.82 o
   7   2   8       54.27       45.16      6.71 o
   8   2   8      540.57      564.46     16.26 o
   9   2   8      419.62      430.33     13.02 o
  10   2   8      514.30      494.97     18.22 o
  11   2   8      301.94      298.69     18.14 o
  12   2   8       48.42       40.86     16.08 o
 -14   3   8       12.34        8.66     17.25 o
 -13   3   8      362.09      398.12     17.69 o
 -12   3   8      456.93      483.67     16.54 o
 -11   3   8       50.85       36.28     14.43 o
 -10   3   8      578.89      544.83     13.30 o
  -9   3   8      868.58      857.10     15.29 o
  -8   3   8      118.85      103.82      7.72 o
  -7   3   8      635.99      662.37     13.50 o
  -6   3   8       58.01       54.32      5.76 o
  -5   3   8       60.47       59.92      7.72 o
  -4   3   8     3918.56     4001.27     40.19 o
  -3   3   8     5640.52     6066.74     63.60 o
  -2   3   8     9671.82    10162.47    104.73 o
  -1   3   8      989.75      912.23     13.27 o
   0   3   8     2057.23     2168.87     28.87 o
   1   3   8      663.10      681.60      9.72 o
   2   3   8     2883.88     2816.95     31.46 o
   3   3   8      283.73      295.23      7.20 o
   4   3   8     2011.83     1921.05     23.17 o
   5   3   8      704.01      686.31     12.64 o
   6   3   8       46.61       60.25      6.81 o
   7   3   8        5.22        8.33      7.29 o
   8   3   8     2476.15     2409.43     31.07 o
   9   3   8      503.52      457.20     13.46 o
  10   3   8      486.48      509.23     17.72 o
  11   3   8        4.56       -1.82     17.21 o
  12   3   8      491.43      556.00     20.18 o
 -13   4   8       15.73       37.07     18.60 o
 -12   4   8        2.97        2.10     12.81 o
 -11   4   8       78.24       68.56     15.38 o
 -10   4   8       97.83       90.04     10.91 o
  -9   4   8       56.56       60.75      9.14 o
  -8   4   8     1043.17      958.53     17.78 o
  -7   4   8       83.73       75.05      9.23 o
  -6   4   8     4120.16     4099.79     48.65 o
  -5   4   8      774.77      733.04     11.03 o
  -4   4   8      195.61      176.08      5.65 o
  -3   4   8      552.29      601.62     10.16 o
  -2   4   8      234.74      245.73      6.57 o
  -1   4   8     3474.98     3666.21     43.06 o
   0   4   8     3122.14     3072.62     33.57 o
   1   4   8     3345.18     3178.96     34.55 o
   2   4   8        5.20        5.60      4.55 o
   3   4   8     1532.80     1510.95     20.47 o
   4   4   8      330.53      350.56     10.96 o
   5   4   8      259.99      291.35      7.81 o
   6   4   8     2514.84     2501.98     28.26 o
   7   4   8        1.59       -8.78      8.78 o
   8   4   8      449.88      510.89     13.55 o
   9   4   8     1010.57     1018.61     19.73 o
  10   4   8       32.91       25.02     12.79 o
  11   4   8       13.84       15.86     17.97 o
 -13   5   8       59.92       47.11     18.76 o
 -12   5   8      303.53      324.46     18.35 o
 -11   5   8      205.66      234.60     12.50 o
 -10   5   8       99.34      144.72     11.67 o
  -9   5   8      403.29      405.01     12.74 o
  -8   5   8      105.99       93.55      9.51 o
  -7   5   8      477.59      475.15     13.44 o
  -6   5   8      547.25      517.34     11.16 o
  -5   5   8        1.06       -0.58      5.77 o
  -4   5   8       15.75       16.37      6.05 o
  -3   5   8     1197.60     1267.69     16.41 o
  -2   5   8      805.14      799.16     14.17 o
  -1   5   8       83.26      100.94      7.53 o
   0   5   8      275.36      309.82      8.98 o
   1   5   8      236.00      228.55      8.95 o
   2   5   8      254.13      243.15      7.72 o
   3   5   8       74.85       61.41      5.03 o
   4   5   8      543.21      557.39     14.71 o
   5   5   8      115.52      119.31      7.93 o
   6   5   8     1145.14     1131.29     16.52 o
   7   5   8       23.92       23.32      9.21 o
   8   5   8      303.94      325.41     13.34 o
   9   5   8      249.56      207.81     13.65 o
  10   5   8        2.98        0.92     13.32 o
  11   5   8       10.47        0.39     14.64 o
 -12   6   8        0.26       -5.62     14.71 o
 -11   6   8      277.37      279.19     15.79 o
 -10   6   8       85.40       67.60     13.35 o
  -9   6   8       46.41       49.77     12.47 o
  -8   6   8       90.42       88.01      9.64 o
  -7   6   8      139.69      144.50      9.07 o
  -6   6   8     1444.30     1425.38     23.41 o
  -5   6   8      276.44      291.91     19.60 o
  -4   6   8      213.18      236.12     12.51 o
  -3   6   8      188.23      195.24     10.98 o
  -2   6   8      369.55      406.08     13.06 o
  -1   6   8        6.65        2.04      6.83 o
   0   6   8      965.06      977.62     16.44 o
   1   6   8      535.02      541.45     11.32 o
   2   6   8       44.05       35.47      9.88 o
   3   6   8      566.65      567.65     19.86 o
   4   6   8      130.18      147.96     13.48 o
   5   6   8      300.58      320.58     17.18 o
   6   6   8      120.77      112.47     15.69 o
   7   6   8       46.40       40.56     16.18 o
   8   6   8      180.54      168.73     23.50 o
   9   6   8      513.61      490.07     26.08 o
  10   6   8      152.54      198.87     12.80 o
 -11   7   8       20.76       12.10     11.61 o
 -10   7   8      372.49      318.81     18.01 o
  -9   7   8       18.67        1.74     18.78 o
  -8   7   8        0.27       16.60     18.67 o
  -7   7   8     1172.47     1170.26     34.03 o
  -6   7   8     1351.96     1289.42     40.98 o
  -5   7   8       65.70       13.34     17.94 o
  -4   7   8      250.31      219.19     16.79 o
  -3   7   8      246.83      250.81     11.27 o
  -2   7   8      179.45      179.03     10.06 o
  -1   7   8      491.29      466.86     13.67 o
   0   7   8       52.42       54.80      6.50 o
   1   7   8       90.42       89.71      7.85 o
   2   7   8      146.33      190.04      8.76 o
   3   7   8       33.07       24.57     10.82 o
   4   7   8      490.38      457.54     31.06 o
   5   7   8      321.10      343.75     24.70 o
   6   7   8      522.57      561.62     46.08 o
   7   7   8      282.27      322.50     20.62 o
   8   7   8        5.75       18.37     19.14 o
   9   7   8       63.16       32.08     21.38 o
 -10   8   8       48.23       47.34     19.69 o
  -9   8   8        0.42       -3.87     17.71 o
  -8   8   8      101.15      107.97     21.87 o
  -7   8   8      134.54      161.23     24.33 o
  -6   8   8      196.63      145.72     22.29 o
  -5   8   8       10.18      -19.60     19.60 o
  -4   8   8      100.02      118.17     30.33 o
  -3   8   8        2.86        0.86     15.84 o
  -2   8   8        1.95        5.03     14.84 o
  -1   8   8      609.08      614.76     22.10 o
   0   8   8      134.89      131.67     14.59 o
   1   8   8      151.86      148.70     21.37 o
   2   8   8       61.99       76.55      8.40 o
   3   8   8      159.26      172.35     11.71 o
   4   8   8       86.70      123.84     14.21 o
   5   8   8       22.68       36.18     14.30 o
   6   8   8       33.07       14.85     16.69 o
   7   8   8       28.75       14.08     23.49 o
   8   8   8       71.57       73.14     20.61 o
  -9   9   8       30.59       17.67     24.79 o
  -8   9   8        7.22       17.08     19.18 o
  -7   9   8        1.48       13.30     19.86 o
  -6   9   8       32.53       30.30     23.72 o
  -5   9   8       45.73       -5.16     23.11 o
  -4   9   8       37.95       26.65     23.71 o
  -3   9   8       51.79       13.15     24.02 o
  -2   9   8       20.49       -6.25     16.95 o
  -1   9   8      352.88      360.47     18.73 o
   0   9   8       83.77       62.28     16.44 o
   1   9   8      136.52      124.60     11.19 o
   2   9   8        8.69       16.60     11.53 o
   3   9   8       19.51        7.75     13.24 o
   4   9   8       17.68       17.37     16.78 o
   5   9   8        5.27       -8.77     22.45 o
   6   9   8        5.25       -1.00     17.11 o
   7   9   8      129.49      160.91     19.97 o
  -7  10   8       10.98       12.21     19.26 o
  -6  10   8       11.56       10.84     17.03 o
  -5  10   8      126.79      138.55     16.62 o
  -4  10   8       32.02       45.61     23.31 o
  -3  10   8        1.27       23.38     20.16 o
  -2  10   8       61.43       48.20     19.33 o
  -1  10   8        4.33       11.88     22.43 o
   0  10   8        9.79        4.53     17.00 o
   1  10   8       45.47       35.40     12.85 o
   2  10   8        1.33      -13.52     17.05 o
   3  10   8      168.12      144.74     19.20 o
   4  10   8        0.18       14.66     15.65 o
   5  10   8        1.36        6.60     16.95 o
  -3  11   8        2.78       -6.11     22.57 o
  -2  11   8        1.58       -2.59     23.79 o
  -1  11   8       48.60       57.38     25.55 o
   0  11   8       13.55        7.87     18.18 o
   1  11   8       13.40        7.91     18.52 o
 -13   0   9        5.08       12.59     18.93 o
 -11   0   9      332.88      341.88     24.89 o
  -9   0   9     2304.01     2449.66     36.24 o
  -7   0   9     1599.95     1538.89     27.08 o
  -5   0   9      288.04      242.83     16.39 o
  -3   0   9     3772.21     3941.47     64.47 o
  -1   0   9    16234.99    15696.22    213.70 o
   1   0   9    10382.34    10339.87    284.11 o
   3   0   9      125.82      154.11      7.61 o
   5   0   9      938.07      851.57     18.69 o
   7   0   9     1298.98     1277.52     26.95 o
   9   0   9        4.27        6.05     17.70 o
  11   0   9      102.82       39.29     26.44 o
 -14   1   9        0.61       -0.44     15.06 o
 -13   1   9      576.90      626.13     18.83 o
 -12   1   9        0.63      -12.11     16.43 o
 -11   1   9     2288.04     2326.38     33.46 o
 -10   1   9        1.21       -2.26      7.49 o
  -9   1   9      100.49      101.94      7.26 o
  -8   1   9      153.77      169.04      6.98 o
  -7   1   9      194.31      171.58      7.75 o
  -6   1   9        2.92        1.38      4.74 o
  -5   1   9     4479.95     4483.75     45.03 o
  -4   1   9     4804.88     5050.45     53.69 o
  -3   1   9     2591.89     2411.36     29.13 o
  -2   1   9       87.73       95.88      3.94 o
  -1   1   9      513.68      684.03     10.01 o
   0   1   9     1306.30     1349.66     14.46 o
   1   1   9     8283.39     8591.11     79.28 o
   2   1   9      155.56      132.17      4.55 o
   3   1   9     3729.16     3609.38     37.29 o
   4   1   9      159.66      173.59      6.13 o
   5   1   9     5482.65     5310.22     51.09 o
   6   1   9      573.32      607.65     12.22 o
   7   1   9        1.51       -6.50      6.50 o
   8   1   9       31.16       35.27      9.19 o
   9   1   9     1200.07     1194.31     27.93 o
  10   1   9        0.06       -4.43     15.17 o
  11   1   9      624.84      680.35     22.02 o
  12   1   9        8.76       24.17     20.42 o
 -14   2   9        7.00        3.59     17.36 o
 -13   2   9      159.02      167.03     14.98 o
 -12   2   9       19.78        2.05     12.21 o
 -11   2   9      233.34      237.88     12.61 o
 -10   2   9      265.97      275.52     11.81 o
  -9   2   9      226.27      231.11      8.96 o
  -8   2   9       28.23       17.11      6.98 o
  -7   2   9     2316.02     2192.70     25.09 o
  -6   2   9     1622.98     1670.78     19.89 o
  -5   2   9      190.08      157.70      5.93 o
  -4   2   9      356.47      425.54      9.68 o
  -3   2   9     2561.06     2694.80     32.15 o
  -2   2   9     5262.72     5638.78     70.02 o
  -1   2   9     3567.09     3449.63     43.64 o
   0   2   9      442.84      439.23      9.87 o
   1   2   9     9458.07     9830.24    102.07 o
   2   2   9      618.15      646.09     10.44 o
   3   2   9       20.45        5.81      3.59 o
   4   2   9      396.62      348.36      8.20 o
   5   2   9     1565.58     1541.63     27.53 o
   6   2   9      147.71      143.44      7.02 o
   7   2   9     2535.67     2375.19     30.11 o
   8   2   9       23.60       18.18      8.98 o
   9   2   9      746.53      767.41     21.04 o
  10   2   9       10.07       38.74     18.59 o
  11   2   9       49.55       45.86     15.09 o
  12   2   9       23.11       27.09     17.62 o
 -14   3   9       12.49       19.21     21.55 o
 -13   3   9       19.01       23.11     14.44 o
 -12   3   9      160.32      152.77     14.47 o
 -11   3   9      850.16      786.36     23.66 o
 -10   3   9      478.27      433.97     12.71 o
  -9   3   9       12.73       12.21      8.05 o
  -8   3   9      243.05      250.86     10.54 o
  -7   3   9     1814.67     1835.85     25.23 o
  -6   3   9      720.84      789.78     14.23 o
  -5   3   9     1177.54     1181.54     16.27 o
  -4   3   9       50.75       59.97     10.46 o
  -3   3   9     1071.19      968.57     12.97 o
  -2   3   9      137.29      130.91      9.22 o
  -1   3   9       76.33       86.89      5.20 o
   0   3   9     1473.34     1530.55     21.76 o
   1   3   9      294.58      354.28      6.74 o
   2   3   9      210.46      201.04      6.32 o
   3   3   9     5775.28     6062.85     64.37 o
   4   3   9      259.74      247.20      7.89 o
   5   3   9      139.41      142.96      7.05 o
   6   3   9      783.71      710.06     13.31 o
   7   3   9      181.90      186.52      9.59 o
   8   3   9      142.24      135.08     10.15 o
   9   3   9       25.41       34.72     13.08 o
  10   3   9       53.48       70.84     14.92 o
  11   3   9      354.43      362.52     19.19 o
  12   3   9        2.70       20.03     15.27 o
 -13   4   9       24.91       18.07     14.35 o
 -12   4   9      357.09      349.27     15.31 o
 -11   4   9       21.03       -7.07     12.83 o
 -10   4   9       72.14       76.15     12.70 o
  -9   4   9      996.23     1032.44     21.46 o
  -8   4   9      398.80      398.56     10.71 o
  -7   4   9       29.69       19.61      6.76 o
  -6   4   9      257.15      260.93      9.46 o
  -5   4   9      912.85      969.49     16.74 o
  -4   4   9       51.02       47.24      4.70 o
  -3   4   9      507.08      538.83      9.62 o
  -2   4   9       35.82       33.34      5.79 o
  -1   4   9     2676.33     2460.16     28.00 o
   0   4   9     2921.13     3160.83     34.82 o
   1   4   9      106.02      108.83      6.33 o
   2   4   9      743.47      708.48     12.47 o
   3   4   9      269.46      348.63     12.42 o
   4   4   9        5.06        9.48      5.15 o
   5   4   9      342.48      340.24      9.70 o
   6   4   9      125.75      147.31      8.34 o
   7   4   9      275.04      287.35     14.38 o
   8   4   9      456.18      418.38     12.47 o
   9   4   9      216.65      237.37     12.12 o
  10   4   9      262.37      247.86     14.18 o
  11   4   9        2.23        4.08     17.62 o
 -13   5   9        9.45       28.24     18.58 o
 -12   5   9       28.79        7.55     15.25 o
 -11   5   9      125.06      122.76     12.40 o
 -10   5   9        2.10       -6.76     12.35 o
  -9   5   9       40.45       35.85     10.23 o
  -8   5   9      349.74      374.60     13.74 o
  -7   5   9       94.54       83.44      7.67 o
  -6   5   9      715.24      701.94     18.77 o
  -5   5   9     1225.11     1185.37     18.13 o
  -4   5   9        8.09        3.53      5.45 o
  -3   5   9     1431.72     1390.55     17.96 o
  -2   5   9      717.72      684.74     11.12 o
  -1   5   9        3.33        1.09      3.73 o
   0   5   9     1382.79     1448.90     17.69 o
   1   5   9        9.87       -1.03      4.80 o
   2   5   9       31.05       43.76      5.38 o
   3   5   9      765.28      735.57     12.76 o
   4   5   9       39.91       38.49      7.50 o
   5   5   9       59.07       58.81     11.38 o
   6   5   9      461.39      451.34     15.16 o
   7   5   9     1037.12     1022.68     18.54 o
   8   5   9      151.80      135.89     10.51 o
   9   5   9      306.82      325.45     15.25 o
  10   5   9      117.14      108.29     14.63 o
  11   5   9       12.72       31.27     15.66 o
 -12   6   9      202.69      183.40     16.67 o
 -11   6   9        1.01        2.85     13.69 o
 -10   6   9      128.63      167.52     28.85 o
  -9   6   9        1.02        7.68     11.15 o
  -8   6   9      226.86      225.32     15.51 o
  -7   6   9        8.50        9.02      9.01 o
  -6   6   9      648.54      642.07     16.36 o
  -5   6   9      133.03      126.38      7.58 o
  -4   6   9      260.54      282.71     11.87 o
  -3   6   9      585.70      603.50     16.35 o
  -2   6   9        1.80       10.60      8.16 o
  -1   6   9      223.68      216.36      9.71 o
   0   6   9        1.93       12.35      6.51 o
   1   6   9      646.99      673.73     13.22 o
   2   6   9     2001.28     1979.31     38.83 o
   3   6   9       87.01       95.64      8.88 o
   4   6   9       61.44       63.76     18.26 o
   5   6   9       39.81       38.49     13.75 o
   6   6   9       26.28       37.64     18.80 o
   7   6   9       15.29       23.80     16.67 o
   8   6   9       44.80       53.86     18.71 o
   9   6   9       17.52       26.67     20.36 o
  10   6   9       27.54       43.29     11.06 o
 -11   7   9       13.21       22.54     12.14 o
 -10   7   9       68.38       53.87     11.59 o
  -9   7   9        4.60        6.92     17.71 o
  -8   7   9       75.46       79.42     10.03 o
  -7   7   9      224.84      230.63     24.04 o
  -6   7   9        3.40       16.70     18.69 o
  -5   7   9      140.22      133.37     19.26 o
  -4   7   9       68.22       74.69     15.71 o
  -3   7   9        2.86      -13.55     13.55 o
  -2   7   9      346.80      323.03     18.09 o
  -1   7   9      236.83      219.56     14.40 o
   0   7   9     1041.94     1085.57     21.37 o
   1   7   9      211.51      220.24     14.24 o
   2   7   9       61.41       58.68     11.42 o
   3   7   9     1585.98     1561.86     26.95 o
   4   7   9      331.39      343.77     21.02 o
   5   7   9        2.14       -2.82     14.51 o
   6   7   9       45.26       45.01     17.31 o
   7   7   9        0.75      -17.16     17.16 o
   8   7   9      220.15      278.75     30.59 o
   9   7   9        2.81       14.39     25.04 o
 -10   8   9      100.12       78.08     22.12 o
  -9   8   9       28.48        4.00     29.22 o
  -8   8   9       15.67       -3.46     24.72 o
  -7   8   9        3.73      -21.83     21.83 o
  -6   8   9      272.36      222.71     37.37 o
  -5   8   9       31.32       17.58     20.75 o
  -4   8   9     1232.40     1240.78     36.95 o
  -3   8   9       12.14        8.44     16.23 o
  -2   8   9      261.10      247.41     18.78 o
  -1   8   9      459.59      479.67     38.67 o
   0   8   9       60.29       36.10     14.14 o
   1   8   9       33.79       28.85     10.41 o
   2   8   9        2.77        5.34      9.40 o
   3   8   9      128.86      128.10     11.77 o
   4   8   9      443.72      456.89     16.03 o
   5   8   9        6.57       21.64     15.87 o
   6   8   9        0.47       11.72     17.07 o
   7   8   9       91.16       98.13     20.53 o
   8   8   9       14.95       -7.80     20.49 o
  -8   9   9       95.25       99.03     20.64 o
  -7   9   9       61.14       77.50     27.17 o
  -6   9   9       18.56       68.50     48.11 o
  -5   9   9       47.10       46.03     23.37 o
  -4   9   9        3.05       -8.98     18.35 o
  -3   9   9        1.05       -2.53     18.94 o
  -2   9   9       82.11       36.19     22.76 o
  -1   9   9        9.92       11.16     15.27 o
   0   9   9      236.81      260.11     17.62 o
   1   9   9        0.66       10.12     11.08 o
   2   9   9        2.77       -3.47     12.28 o
   3   9   9      189.91      183.53     19.41 o
   4   9   9       72.77       67.05     15.41 o
   5   9   9       20.08        1.90     16.09 o
   6   9   9       20.02       15.96     21.04 o
  -6  10   9        7.69      -11.65     17.44 o
  -5  10   9       62.57       20.18     44.71 o
  -4  10   9        6.46       12.65     23.41 o
  -3  10   9       22.92       25.71     28.06 o
  -2  10   9        0.48       12.42     22.82 o
  -1  10   9       40.39       38.54     29.05 o
   0  10   9       24.54       37.41     17.51 o
   1  10   9       11.45       12.97     12.32 o
   2  10   9       20.51      -17.99     17.99 o
   3  10   9        6.55       11.34     19.10 o
   4  10   9      138.06      144.84     21.55 o
 -14   0  10      462.25      466.55     26.92 o
 -12   0  10       44.85       15.69     16.23 o
 -10   0  10      140.17      149.13     13.31 o
  -8   0  10      700.24      653.08     16.03 o
  -6   0  10     7662.71     7697.83    106.94 o
  -4   0  10     1057.02     1137.19     23.38 o
  -2   0  10     1243.99     1237.64     23.84 o
   0   0  10      614.79      480.62     11.49 o
   2   0  10     7633.16     7952.22    110.63 o
   4   0  10     2260.97     2402.02     37.94 o
   6   0  10     3165.44     2986.45     47.03 o
   8   0  10      431.89      453.55     24.36 o
  10   0  10      210.98      200.02     37.71 o
  12   0  10      109.39      137.39     29.96 o
 -14   1  10       12.34       12.59     14.91 o
 -13   1  10        5.86       -0.02     13.40 o
 -12   1  10      475.81      556.93     18.36 o
 -11   1  10      371.35      394.43     12.76 o
 -10   1  10     1776.88     1731.62     24.85 o
  -9   1  10      907.11      888.96     14.36 o
  -8   1  10       18.36       15.52      6.19 o
  -7   1  10       19.33       13.79      5.80 o
  -6   1  10     4709.70     4671.58     47.43 o
  -5   1  10       99.96       98.26      5.42 o
  -4   1  10     4021.25     3976.91     46.67 o
  -3   1  10       33.72       33.15      4.65 o
  -2   1  10     3652.78     4012.48     38.02 o
  -1   1  10     1260.61     1264.05     15.83 o
   0   1  10      215.47      251.18      5.71 o
   1   1  10     2145.17     2172.46     24.21 o
   2   1  10     3142.82     3015.58     29.92 o
   3   1  10     3068.10     3042.81     32.26 o
   4   1  10      694.22      613.31     11.16 o
   5   1  10      541.24      567.03     11.51 o
   6   1  10       91.81       93.08      6.83 o
   7   1  10      164.42      162.09      8.95 o
   8   1  10        8.12       23.82     13.45 o
   9   1  10       12.44      -14.12     16.41 o
  10   1  10      967.91     1029.50     35.08 o
  11   1  10      125.65      112.76     28.30 o
  12   1  10      205.43      267.83     33.24 o
 -14   2  10      356.81      431.27     20.76 o
 -13   2  10       71.70       60.75     15.54 o
 -12   2  10       95.65       82.30     15.09 o
 -11   2  10      261.21      264.56     13.50 o
 -10   2  10     1600.88     1589.61     25.83 o
  -9   2  10      321.21      297.93     10.65 o
  -8   2  10     2501.73     2487.99     28.57 o
  -7   2  10      224.74      221.52      7.54 o
  -6   2  10     3302.97     3513.35     39.14 o
  -5   2  10      621.13      650.05     11.17 o
  -4   2  10      758.28      844.53     15.62 o
  -3   2  10       99.30      104.71      8.95 o
  -2   2  10     9802.73    10569.70    129.07 o
  -1   2  10     2509.95     2681.72     39.06 o
   0   2  10     3135.47     2957.59     35.37 o
   1   2  10      706.63      702.04     11.03 o
   2   2  10      327.78      356.57      9.44 o
   3   2  10       66.38       61.41      5.02 o
   4   2  10     1609.27     1597.53     19.47 o
   5   2  10      174.10      183.33      6.82 o
   6   2  10     1365.30     1335.73     18.64 o
   7   2  10      301.85      317.01     11.52 o
   8   2  10       26.46       15.47     10.22 o
   9   2  10       11.58        7.65     15.59 o
  10   2  10       33.00       21.74     15.84 o
  11   2  10       28.29       52.33     17.60 o
  12   2  10      309.50      335.64     24.52 o
 -14   3  10        3.72        6.38     17.17 o
 -13   3  10        5.36       -1.89     14.21 o
 -12   3  10      204.32      224.60     15.85 o
 -11   3  10      405.11      344.85     17.50 o
 -10   3  10      754.28      731.17     20.74 o
  -9   3  10      385.96      389.78     11.30 o
  -8   3  10        6.44       -7.56      7.56 o
  -7   3  10       27.84       20.29      6.56 o
  -6   3  10      100.93      109.64      6.65 o
  -5   3  10      468.16      449.01     20.06 o
  -4   3  10     3712.47     3531.34     45.98 o
  -3   3  10     2106.34     2175.87     24.90 o
  -2   3  10     1757.71     1781.76     25.14 o
  -1   3  10       47.62       85.85      5.38 o
   0   3  10      865.64      933.40     12.35 o
   1   3  10       69.17       67.88      4.31 o
   2   3  10       41.02       72.74      4.85 o
   3   3  10       23.14       13.23      5.22 o
   4   3  10     2573.11     2657.00     31.13 o
   5   3  10       19.80       26.11      7.33 o
   6   3  10      177.92      180.23      9.55 o
   7   3  10     1317.08     1289.94     20.66 o
   8   3  10      456.86      470.21     14.80 o
   9   3  10      211.38      211.57     12.10 o
  10   3  10      991.40     1011.03     27.41 o
  11   3  10       44.27       45.93     18.14 o
 -13   4  10      393.37      442.45     17.97 o
 -12   4  10        0.57       -6.43     14.05 o
 -11   4  10       40.34       20.04     13.18 o
 -10   4  10      130.04      133.47     12.18 o
  -9   4  10       13.35       12.67     10.32 o
  -8   4  10     1110.43     1112.31     19.38 o
  -7   4  10      168.20      188.94      7.81 o
  -6   4  10      336.99      272.17      8.54 o
  -5   4  10      499.77      514.51     11.26 o
  -4   4  10      486.87      522.65     11.67 o
  -3   4  10      298.27      340.70      7.67 o
  -2   4  10      346.62      380.82      9.35 o
  -1   4  10     2968.77     3213.52     35.56 o
   0   4  10      188.19      177.17      8.27 o
   1   4  10      260.49      236.25      8.14 o
   2   4  10      504.61      488.20     12.47 o
   3   4  10     1545.70     1591.29     25.44 o
   4   4  10      329.88      344.61      8.82 o
   5   4  10       19.27        1.04      6.30 o
   6   4  10     1034.67     1056.05     19.83 o
   7   4  10        7.39       15.21      8.82 o
   8   4  10      117.79      112.77     10.31 o
   9   4  10      650.24      603.12     17.01 o
  10   4  10      104.86      142.99     13.59 o
  11   4  10      202.32      201.35     20.83 o
 -13   5  10       23.10       46.64     19.71 o
 -12   5  10        8.79       15.01     17.29 o
 -11   5  10       45.30       44.02     14.34 o
 -10   5  10      322.84      333.17     16.23 o
  -9   5  10       19.04       16.35     11.28 o
  -8   5  10        4.87       -3.56      8.66 o
  -7   5  10     1387.62     1355.71     24.34 o
  -6   5  10     2049.77     2094.85     41.11 o
  -5   5  10        1.65        2.94     10.69 o
  -4   5  10      143.40      125.26      6.70 o
  -3   5  10      900.68      947.36     14.23 o
  -2   5  10      834.92      868.67     14.07 o
  -1   5  10      850.04      843.59     11.71 o
   0   5  10       23.77       19.03      5.23 o
   1   5  10      446.37      405.08      9.97 o
   2   5  10      685.99      648.61     12.47 o
   3   5  10      655.18      601.45     13.04 o
   4   5  10      318.17      365.36     11.47 o
   5   5  10     1030.09     1019.16     22.90 o
   6   5  10      123.64      100.94      7.57 o
   7   5  10       54.05       70.52      9.02 o
   8   5  10      126.74      158.26     10.71 o
   9   5  10       65.47       69.82     12.02 o
  10   5  10      168.07      205.98     15.82 o
 -12   6  10       88.45      102.39     15.72 o
 -11   6  10        3.72      -14.45     14.45 o
 -10   6  10       11.09       -6.02     12.56 o
  -9   6  10      359.23      330.58     14.62 o
  -8   6  10        1.87        4.32     10.73 o
  -7   6  10      445.32      479.14     14.85 o
  -6   6  10      174.71      158.05     12.35 o
  -5   6  10       97.89       97.36      8.58 o
  -4   6  10      439.12      441.19     11.17 o
  -3   6  10      529.11      546.76     16.48 o
  -2   6  10      473.84      509.96     17.48 o
  -1   6  10        1.55       12.13      8.38 o
   0   6  10      769.17      731.37     15.05 o
   1   6  10      320.81      297.66     12.45 o
   2   6  10      298.09      317.88     11.88 o
   3   6  10       70.07       62.02     10.24 o
   4   6  10      244.74      237.67     13.52 o
   5   6  10      277.17      278.81     24.03 o
   6   6  10     1023.98     1044.57     30.82 o
   7   6  10        2.26       34.36     18.07 o
   8   6  10       53.55       63.95     19.65 o
   9   6  10       91.44       83.48     22.36 o
 -11   7  10        2.91        0.04     12.36 o
 -10   7  10       23.33       15.85     11.88 o
  -9   7  10       44.18       28.03     10.63 o
  -8   7  10       94.74       65.55     12.00 o
  -7   7  10      143.89      179.11     23.12 o
  -6   7  10      352.11      301.59     23.37 o
  -5   7  10        0.24       23.65     18.77 o
  -4   7  10       15.99       17.53     15.27 o
  -3   7  10      113.38      116.86     15.82 o
  -2   7  10       10.22       -7.91     16.61 o
  -1   7  10      897.76      858.94     25.13 o
   0   7  10       14.62       19.15      8.05 o
   1   7  10      630.95      671.46     19.72 o
   2   7  10      140.11      133.34     10.12 o
   3   7  10      132.86      159.01     13.48 o
   4   7  10       43.07       38.68     12.68 o
   5   7  10      249.45      267.11     17.65 o
   6   7  10       40.65       39.24     19.35 o
   7   7  10       75.89       86.07     18.91 o
   8   7  10      109.18       91.44     23.46 o
   9   7  10       32.93      -10.37     24.32 o
 -10   8  10       11.61      -19.26     19.26 o
  -9   8  10       77.73       60.33     27.53 o
  -8   8  10      173.76      182.00     25.93 o
  -7   8  10        5.84       -0.67     23.13 o
  -6   8  10       18.65        4.75     22.07 o
  -5   8  10       66.58       66.93     22.20 o
  -4   8  10        8.76       14.95     24.63 o
  -3   8  10     1059.54      981.15     30.59 o
  -2   8  10      348.21      368.93     24.92 o
  -1   8  10      168.00      141.31     16.11 o
   0   8  10       25.29       21.22     14.47 o
   1   8  10      135.19      137.34     14.27 o
   2   8  10        2.34        4.47     17.25 o
   3   8  10       18.89       17.47     13.30 o
   4   8  10      204.05      214.05     16.51 o
   5   8  10      116.38      112.94     15.14 o
   6   8  10       85.50       58.40     18.83 o
   7   8  10       50.48       36.86     29.11 o
  -8   9  10       35.13       62.83     28.05 o
  -7   9  10       60.19       64.41     26.37 o
  -6   9  10        1.97        7.78     24.41 o
  -5   9  10       15.81      -23.98     30.60 o
  -4   9  10       38.42       23.42     19.44 o
  -3   9  10        1.43        4.62     18.87 o
  -2   9  10      347.46      389.02     26.82 o
  -1   9  10      105.11       97.70     17.73 o
   0   9  10        0.17       -0.07     21.89 o
   1   9  10       35.51       32.61     11.98 o
   2   9  10       70.99       61.03     13.33 o
   3   9  10        2.13        4.87     23.24 o
   4   9  10       47.69       56.48     19.92 o
   5   9  10      181.48      169.06     22.39 o
   6   9  10       34.28       39.14     18.20 o
  -6  10  10       28.82       31.33     26.08 o
  -5  10  10       60.09       70.51     26.27 o
  -4  10  10       57.67       57.40     24.87 o
  -3  10  10        8.02       14.26     29.04 o
  -2  10  10        9.51        6.60     24.16 o
  -1  10  10       14.84        0.14     38.31 o
   0  10  10        6.52      -10.39     11.83 o
   1  10  10        9.61       35.83     19.64 o
   2  10  10       18.38       47.21     19.67 o
   3  10  10       18.69       25.35     20.76 o
 -13   0  11      411.11      374.86     22.48 o
 -11   0  11      262.63      227.11     19.85 o
  -9   0  11     1662.77     1744.04     28.82 o
  -7   0  11       31.73       15.97      8.95 o
  -5   0  11      434.20      414.28     14.88 o
  -3   0  11      361.32      471.30     14.00 o
  -1   0  11     4730.47     4661.47     66.34 o
   1   0  11     1470.16     1328.85     22.73 o
   3   0  11      673.95      674.08     15.78 o
   5   0  11     4441.47     4476.23     67.41 o
   7   0  11     5785.66     5487.02    114.14 o
   9   0  11       61.42       94.03     30.63 o
  11   0  11      113.78      122.67     45.78 o
 -14   1  11       91.68       81.70     16.01 o
 -13   1  11        5.44        5.59     14.48 o
 -12   1  11      116.62      150.62     14.96 o
 -11   1  11      214.89      193.11     11.36 o
 -10   1  11        4.94       12.51      8.99 o
  -9   1  11      332.14      300.98      9.74 o
  -8   1  11        6.65        6.51      6.31 o
  -7   1  11      589.51      615.56     11.98 o
  -6   1  11      186.07      154.46      8.60 o
  -5   1  11     2729.30     2676.17     33.43 o
  -4   1  11     2177.87     2397.25     29.90 o
  -3   1  11     5384.99     5235.87     55.67 o
  -2   1  11     1619.45     1709.83     19.05 o
  -1   1  11        8.80        5.17      4.34 o
   0   1  11     2408.51     2654.24     28.08 o
   1   1  11     1932.88     1998.73     22.20 o
   2   1  11        9.38        9.34      4.40 o
   3   1  11     5302.54     5344.32     54.19 o
   4   1  11       34.34       31.02      5.90 o
   5   1  11      118.53      116.82      7.22 o
   6   1  11      730.30      693.32     12.90 o
   7   1  11      349.56      342.72     11.16 o
   8   1  11       73.70       54.41     12.68 o
   9   1  11      534.68      499.23     27.05 o
  10   1  11        2.31       19.65     15.77 o
  11   1  11      281.17      346.29     26.75 o
 -14   2  11        3.68       14.38     17.00 o
 -13   2  11        9.91       32.95     17.34 o
 -12   2  11       77.10       90.67     16.21 o
 -11   2  11      379.02      426.47     15.04 o
 -10   2  11      240.22      222.18     12.07 o
  -9   2  11      140.93      153.28      9.12 o
  -8   2  11      335.58      350.26      9.59 o
  -7   2  11      472.93      438.34     11.97 o
  -6   2  11       38.83       45.28      6.21 o
  -5   2  11        7.92       16.96      5.33 o
  -4   2  11     2000.61     2243.47     30.92 o
  -3   2  11     2438.84     2462.72     30.24 o
  -2   2  11      422.17      378.89     10.72 o
  -1   2  11      275.97      209.11      7.59 o
   0   2  11     2090.38     2173.00     27.18 o
   1   2  11     2121.40     2046.84     26.19 o
   2   2  11      522.39      546.16     11.46 o
   3   2  11      289.43      310.33     11.39 o
   4   2  11      778.15      821.08     12.36 o
   5   2  11      185.51      168.47      8.04 o
   6   2  11      472.18      402.34     11.15 o
   7   2  11     1496.73     1449.66     22.15 o
   8   2  11       18.15        7.50     11.21 o
   9   2  11      273.80      280.55     22.84 o
  10   2  11       30.36        9.58     15.69 o
  11   2  11       35.71       35.89     18.88 o
 -14   3  11      111.50      129.62     18.94 o
 -13   3  11      353.51      402.27     19.89 o
 -12   3  11       91.10      117.78     22.42 o
 -11   3  11     1603.19     1627.69     33.58 o
 -10   3  11       57.26       83.29     12.09 o
  -9   3  11      102.76      103.87      9.24 o
  -8   3  11     1211.06     1260.10     19.38 o
  -7   3  11      115.65      111.03      7.69 o
  -6   3  11        2.02        0.27      5.60 o
  -5   3  11     1049.35     1027.80     19.85 o
  -4   3  11      582.60      624.57     15.00 o
  -3   3  11     1896.64     1798.43     23.08 o
  -2   3  11      514.14      472.00      9.52 o
  -1   3  11       18.77       13.94      4.59 o
   0   3  11     3833.16     4003.15     40.51 o
   1   3  11     3138.81     3226.83     33.48 o
   2   3  11       29.73       32.80      5.00 o
   3   3  11     1442.28     1370.43     18.37 o
   4   3  11      204.75      205.46      7.79 o
   5   3  11      828.20      801.10     15.83 o
   6   3  11      492.14      484.12     13.80 o
   7   3  11       18.07       10.70     10.04 o
   8   3  11      162.72      143.62     11.62 o
   9   3  11       38.58       48.77     15.49 o
  10   3  11       25.57        9.53     16.34 o
  11   3  11      253.66      289.09     21.05 o
 -13   4  11      409.71      416.05     19.58 o
 -12   4  11       21.06       19.07     22.46 o
 -11   4  11       66.78       60.84     16.98 o
 -10   4  11      521.55      534.21     22.06 o
  -9   4  11       14.67        3.96     10.62 o
  -8   4  11        7.71        2.62      3.83 o
  -7   4  11     1819.69     1684.55     22.97 o
  -6   4  11     4737.31     4799.46     56.96 o
  -5   4  11       98.50      101.94      6.92 o
  -4   4  11      484.76      543.41     11.13 o
  -3   4  11      114.08      131.43      7.90 o
  -2   4  11      411.88      401.56     10.90 o
  -1   4  11     1167.34     1105.54     18.70 o
   0   4  11      896.38      945.43     18.70 o
   1   4  11     2479.42     2577.07     42.78 o
   2   4  11     1154.11     1146.04     17.65 o
   3   4  11       20.97        8.63      5.02 o
   4   4  11      263.50      301.58      8.62 o
   5   4  11      233.60      207.48      9.81 o
   6   4  11       37.29       22.47      7.95 o
   7   4  11     1178.68     1191.71     21.35 o
   8   4  11      149.98      139.08     11.61 o
   9   4  11       46.04       44.23     14.69 o
  10   4  11        3.46       -1.27     15.42 o
 -13   5  11       69.99       73.85     20.00 o
 -12   5  11        0.08       25.88     17.58 o
 -11   5  11       92.18       64.52     17.30 o
 -10   5  11       91.60       96.35     14.88 o
  -9   5  11       26.57       22.56     10.04 o
  -8   5  11      472.62      458.91     15.04 o
  -7   5  11      611.11      583.30     16.41 o
  -6   5  11      308.40      291.01     12.42 o
  -5   5  11     2634.64     2660.83     37.50 o
  -4   5  11       23.16       23.60      6.23 o
  -3   5  11      148.33      162.88      7.04 o
  -2   5  11      301.05      298.01      8.67 o
  -1   5  11      287.03      284.46      9.57 o
   0   5  11      235.28      265.63     14.13 o
   1   5  11      192.12      202.97     10.27 o
   2   5  11      714.09      734.52     14.15 o
   3   5  11      806.27      811.30     14.12 o
   4   5  11      406.06      395.33     14.44 o
   5   5  11      870.98      902.02     22.14 o
   6   5  11      518.81      493.58     13.42 o
   7   5  11        5.42        6.39      9.26 o
   8   5  11      368.80      394.48     13.37 o
   9   5  11        2.05       -5.25     11.31 o
  10   5  11       19.51       35.13     15.60 o
 -12   6  11       33.70       32.15     21.19 o
 -11   6  11       62.62       55.04     14.81 o
 -10   6  11       20.58       21.27     13.05 o
  -9   6  11      469.84      445.90     16.21 o
  -8   6  11       61.10       42.80     11.24 o
  -7   6  11      672.08      678.53     19.08 o
  -6   6  11      277.62      277.48     12.08 o
  -5   6  11      718.59      674.57     16.84 o
  -4   6  11      604.84      599.12     15.15 o
  -3   6  11      188.23      218.64      9.74 o
  -2   6  11      111.92      101.74     17.39 o
  -1   6  11      617.83      539.80     19.94 o
   0   6  11      235.95      237.15     10.90 o
   1   6  11      448.14      428.16     13.13 o
   2   6  11      334.89      335.30     12.70 o
   3   6  11      493.40      435.87     15.92 o
   4   6  11        3.52        9.22     13.70 o
   5   6  11      185.27      187.93     18.98 o
   6   6  11        8.04       -5.61     15.50 o
   7   6  11      134.01      174.22     20.30 o
   8   6  11      133.53      123.26     21.42 o
   9   6  11      216.17      208.68     24.52 o
 -11   7  11       34.09       35.43     13.87 o
 -10   7  11       92.83      109.66     13.21 o
  -9   7  11       39.95       19.27     11.32 o
  -8   7  11        3.25       -9.48      9.48 o
  -7   7  11      187.98      159.86     19.06 o
  -6   7  11       34.17       45.82     20.73 o
  -5   7  11        5.17       27.84     19.20 o
  -4   7  11      391.64      380.39     22.76 o
  -3   7  11      224.87      202.44     17.73 o
  -2   7  11       89.01      115.15     20.39 o
  -1   7  11       25.15       46.49     13.65 o
   0   7  11      184.55      198.01     15.68 o
   1   7  11      253.36      247.12     10.84 o
   2   7  11       83.94       86.24     10.46 o
   3   7  11        3.97       11.26     13.02 o
   4   7  11       42.54       61.31     15.15 o
   5   7  11      131.58      126.28     16.99 o
   6   7  11      405.50      404.65     21.73 o
   7   7  11      160.64      211.24     33.33 o
   8   7  11        0.92       -1.39     20.71 o
 -10   8  11        6.96       33.89     29.05 o
  -9   8  11       17.24       17.05     36.05 o
  -8   8  11        4.06       -8.94     24.26 o
  -7   8  11       98.30       83.79     27.34 o
  -6   8  11        4.55      -19.81     22.87 o
  -5   8  11       31.36       17.66     21.93 o
  -4   8  11       12.68      -11.85     17.24 o
  -3   8  11       72.46      108.25     18.41 o
  -2   8  11        9.37        6.45     29.33 o
  -1   8  11      142.12      142.20     16.46 o
   0   8  11       74.88       63.31     24.07 o
   1   8  11      364.78      346.88     15.01 o
   2   8  11      573.99      564.04     32.37 o
   3   8  11       47.14       64.97     18.37 o
   4   8  11       11.45        8.44     14.87 o
   5   8  11       35.18       24.85     17.44 o
   6   8  11       10.30       25.32     18.09 o
   7   8  11        2.45       14.64     20.32 o
  -8   9  11        0.81      -22.08     27.51 o
  -7   9  11       39.68       30.65     26.03 o
  -6   9  11        2.24      -11.50     25.14 o
  -5   9  11       18.60       22.53     23.51 o
  -4   9  11        1.41        7.50     19.83 o
  -3   9  11        1.30      -21.50     30.45 o
  -2   9  11       11.24       33.38     21.89 o
  -1   9  11       59.97       66.52     22.82 o
   0   9  11       12.40        8.62     11.96 o
   1   9  11      163.71      159.62     16.93 o
   2   9  11       58.93       83.71     14.40 o
   3   9  11       28.84       26.94     21.23 o
   4   9  11        2.66        0.30     20.67 o
   5   9  11       14.61       -9.73     21.64 o
  -6  10  11        0.85       -0.22     39.29 o
  -5  10  11       12.70       11.64     26.11 o
  -4  10  11      151.39      151.64     24.18 o
  -3  10  11        6.02       13.80     24.77 o
  -2  10  11       22.27       40.17     24.22 o
  -1  10  11       35.08       14.20     34.75 o
   0  10  11       27.42       34.76     13.19 o
   1  10  11        6.38       12.77     13.96 o
   2  10  11      140.51      162.27     21.75 o
   3  10  11       15.92       35.72     20.74 o
 -14   0  12      460.49      504.94     33.74 o
 -12   0  12      129.17      109.10     22.13 o
 -10   0  12     5230.97     5351.11     79.34 o
  -8   0  12     1807.01     1879.42     33.22 o
  -6   0  12     1004.82      980.66     33.10 o
  -4   0  12     1157.30     1423.22     28.48 o
  -2   0  12     9116.49     9495.35    150.49 o
   0   0  12       31.63       36.20      6.50 o
   2   0  12       18.49       15.80      6.53 o
   4   0  12      226.94      243.00     12.77 o
   6   0  12     1179.16     1235.88     60.79 o
   8   0  12     1027.66     1081.22     41.84 o
  10   0  12        8.49       23.71     35.79 o
 -14   1  12      171.09      226.64     18.81 o
 -13   1  12      249.52      253.44     17.26 o
 -12   1  12      763.53      808.48     20.50 o
 -11   1  12       59.91       42.12     10.52 o
 -10   1  12       63.47       61.31      9.49 o
  -9   1  12      175.33      160.53      9.36 o
  -8   1  12       24.91       18.37      6.90 o
  -7   1  12      713.42      776.43     21.31 o
  -6   1  12     2646.64     2692.36     34.35 o
  -5   1  12        5.17        6.57      7.18 o
  -4   1  12     2628.81     2610.97     32.51 o
  -3   1  12      368.37      463.04      8.99 o
  -2   1  12      467.72      399.93      8.84 o
  -1   1  12       45.07       40.31      4.90 o
   0   1  12       50.36       92.10      5.46 o
   1   1  12      145.60      139.41      5.69 o
   2   1  12     3709.31     3646.15     39.01 o
   3   1  12       11.93       14.33      5.53 o
   4   1  12      233.72      207.86      7.48 o
   5   1  12        4.53       -2.68      6.56 o
   6   1  12      115.44      101.93      8.62 o
   7   1  12       87.25       98.99     10.71 o
   8   1  12       82.01       79.06     17.63 o
   9   1  12       38.68       23.81     17.66 o
  10   1  12     1085.23     1096.38     35.82 o
  11   1  12       99.38      119.93     24.88 o
 -14   2  12      104.12      123.14     20.76 o
 -13   2  12       63.68      110.71     21.59 o
 -12   2  12      173.13      126.98     15.35 o
 -11   2  12       43.10       33.02     11.48 o
 -10   2  12      628.53      624.87     16.98 o
  -9   2  12      306.34      287.89     10.17 o
  -8   2  12      639.97      642.16     13.18 o
  -7   2  12      178.56      172.66      8.10 o
  -6   2  12     2784.61     2719.66     34.21 o
  -5   2  12       14.67       11.97      5.36 o
  -4   2  12       65.30       64.32      6.71 o
  -3   2  12      238.02      255.56      7.57 o
  -2   2  12     3844.86     3788.51     44.68 o
  -1   2  12      722.96      851.89     14.88 o
   0   2  12     2306.51     2187.75     25.64 o
   1   2  12        4.37        3.44      5.01 o
   2   2  12     1382.29     1315.66     17.83 o
   3   2  12       77.98       81.63      7.31 o
   4   2  12     1344.79     1329.82     19.10 o
   5   2  12        0.37       -6.50      6.50 o
   6   2  12     1035.15     1046.79     18.01 o
   7   2  12      675.99      658.38     17.08 o
   8   2  12      315.12      343.31     19.91 o
   9   2  12       60.00       43.73     16.29 o
  10   2  12       58.75       47.64     17.54 o
  11   2  12        0.38       -8.90     18.68 o
 -14   3  12      209.00      277.16     22.49 o
 -13   3  12        1.21        8.53     17.63 o
 -12   3  12       34.85       52.20     16.13 o
 -11   3  12       21.46       15.46     14.67 o
 -10   3  12      745.98      770.39     21.31 o
  -9   3  12       29.87       34.62      8.84 o
  -8   3  12      199.52      200.69      9.50 o
  -7   3  12     1188.94     1245.14     18.90 o
  -6   3  12     2477.75     2503.23     35.20 o
  -5   3  12      874.85      903.79     15.99 o
  -4   3  12     1664.53     1636.21     23.96 o
  -3   3  12      511.63      550.34     21.06 o
  -2   3  12        7.27       -4.83      4.83 o
  -1   3  12      576.24      646.55     12.71 o
   0   3  12     1006.83     1051.68     13.50 o
   1   3  12      832.32      906.07     12.73 o
   2   3  12     1896.42     1816.13     21.17 o
   3   3  12      149.40      147.08      6.62 o
   4   3  12     1972.91     2052.67     27.98 o
   5   3  12       61.13       73.78      8.52 o
   6   3  12        1.05       -5.71      8.79 o
   7   3  12       71.36       70.60     10.24 o
   8   3  12        6.30        5.61     11.20 o
   9   3  12        0.05        8.90     16.12 o
  10   3  12      295.42      287.42     19.54 o
 -13   4  12       95.77      106.58     18.52 o
 -12   4  12      113.38       99.45     17.09 o
 -11   4  12        3.20        5.91     14.78 o
 -10   4  12      188.11      189.04     15.32 o
  -9   4  12      109.33       87.59     11.33 o
  -8   4  12      301.63      280.45     11.33 o
  -7   4  12      148.55      125.87     11.06 o
  -6   4  12      541.24      512.06     14.15 o
  -5   4  12        6.56        7.30      6.44 o
  -4   4  12       10.45        5.33      4.39 o
  -3   4  12      164.41      194.72      9.79 o
  -2   4  12     3639.30     3537.97     52.76 o
  -1   4  12      104.10       97.52      7.97 o
   0   4  12      141.81      146.10      7.09 o
   1   4  12      100.46      104.98      7.15 o
   2   4  12      698.85      707.74     15.52 o
   3   4  12       71.17       63.13      6.01 o
   4   4  12      173.09      168.06      7.83 o
   5   4  12       20.61       31.59      8.17 o
   6   4  12       24.77       28.46      8.67 o
   7   4  12       11.92        1.63      9.10 o
   8   4  12      110.21      128.39     12.03 o
   9   4  12       68.49       68.10     18.91 o
  10   4  12        5.33        7.33     26.20 o
 -12   5  12        5.84       -8.25     17.49 o
 -11   5  12       24.89       38.56     24.05 o
 -10   5  12      170.29      170.71     14.35 o
  -9   5  12       98.97      123.43     12.86 o
  -8   5  12        3.17       -7.48     11.07 o
  -7   5  12      260.84      283.70     13.74 o
  -6   5  12      916.84      916.63     21.29 o
  -5   5  12      461.90      438.96     13.50 o
  -4   5  12     1094.11     1089.32     25.31 o
  -3   5  12       82.20       84.08      8.10 o
  -2   5  12     2855.36     2856.51     35.06 o
  -1   5  12     1844.16     1830.94     27.96 o
   0   5  12      320.46      334.30     11.15 o
   1   5  12     1260.88     1335.70     24.05 o
   2   5  12      605.35      559.86     17.30 o
   3   5  12      516.29      468.08     13.98 o
   4   5  12       36.42       25.11     10.59 o
   5   5  12      620.72      588.49     18.63 o
   6   5  12      102.89       97.16      8.41 o
   7   5  12      455.63      437.64     13.64 o
   8   5  12      118.12      127.01     11.39 o
   9   5  12      150.81      152.83     15.02 o
 -12   6  12       26.53       -7.61     18.29 o
 -11   6  12      114.20       99.64     15.14 o
 -10   6  12        0.67       -6.47     14.02 o
  -9   6  12        0.27       -5.29     12.18 o
  -8   6  12      305.24      265.04     20.36 o
  -7   6  12      149.84      144.68     12.05 o
  -6   6  12      130.06      132.19     11.09 o
  -5   6  12      765.89      776.55     18.66 o
  -4   6  12      396.56      418.67     12.84 o
  -3   6  12      326.58      317.08     12.07 o
  -2   6  12       39.67       30.43      7.17 o
  -1   6  12       65.65       66.43      5.60 o
   0   6  12       58.40       44.24      6.91 o
   1   6  12      170.11      164.41     10.20 o
   2   6  12     1416.26     1389.25     26.65 o
   3   6  12      720.17      664.11     15.60 o
   4   6  12        1.08       -8.94      8.94 o
   5   6  12        8.50        2.28     10.41 o
   6   6  12      119.74      134.56     12.79 o
   7   6  12      200.12      199.10     22.29 o
   8   6  12       41.09       40.87     24.55 o
   9   6  12      397.16      411.26     26.65 o
 -11   7  12        3.73        0.51     14.02 o
 -10   7  12       69.34       70.95     13.42 o
  -9   7  12      448.79      409.60     16.17 o
  -8   7  12       34.26       24.49     12.15 o
  -7   7  12      227.35      214.76     12.35 o
  -6   7  12        0.87        3.06     23.84 o
  -5   7  12        6.60       -7.04     18.93 o
  -4   7  12      227.73      270.52     19.22 o
  -3   7  12      367.82      381.71     24.82 o
  -2   7  12      343.13      370.77     62.77 o
  -1   7  12       20.11       13.88     14.39 o
   0   7  12       30.37       41.13     14.84 o
   1   7  12       22.43        7.56      9.30 o
   2   7  12       20.41       16.27     10.24 o
   3   7  12      126.61      129.22     15.64 o
   4   7  12      580.69      564.40     22.40 o
   5   7  12       12.88       10.27     16.54 o
   6   7  12       15.56       31.17     27.30 o
   7   7  12      129.85      153.00     26.98 o
   8   7  12       33.12       38.03     22.32 o
  -9   8  12        7.08       15.26     26.43 o
  -8   8  12        1.11        9.34     47.41 o
  -7   8  12        0.93        4.57     24.49 o
  -6   8  12        0.26       25.58     31.67 o
  -5   8  12      115.01      132.46     24.25 o
  -4   8  12        1.93       17.09     18.14 o
  -3   8  12      245.02      275.51     25.06 o
  -2   8  12        4.38      -12.58     20.09 o
  -1   8  12       48.30       19.73     18.73 o
   0   8  12       76.84       86.70     14.49 o
   1   8  12      199.65      201.69     14.48 o
   2   8  12       53.42       48.25     13.61 o
   3   8  12      413.24      421.20     23.39 o
   4   8  12       29.47        4.87     15.42 o
   5   8  12        2.25        5.68     17.76 o
   6   8  12        0.67       -7.50     22.34 o
  -8   9  12       53.21       43.55     52.21 o
  -7   9  12       89.60       83.96     26.25 o
  -6   9  12       19.60      -23.69     23.69 o
  -5   9  12       44.15       36.30     30.60 o
  -4   9  12        1.69      -11.31     20.52 o
  -3   9  12       21.56        7.93     42.72 o
  -2   9  12      301.33      290.45     29.49 o
  -1   9  12      309.33      357.35     27.90 o
   0   9  12        4.23        7.62     12.61 o
   1   9  12        9.67       30.98     13.73 o
   2   9  12      137.15      123.93     15.89 o
   3   9  12       31.91       70.57     21.04 o
   4   9  12       26.95       37.64     21.59 o
   5   9  12       60.72       86.30     23.34 o
  -5  10  12       13.86       29.42     26.88 o
  -4  10  12       31.99       31.81     36.54 o
  -3  10  12       49.00       45.14     27.96 o
  -2  10  12       19.31      -27.35     29.83 o
  -1  10  12        5.65      -20.22     43.88 o
   0  10  12       98.66       84.65     14.54 o
   1  10  12       38.44       19.70     14.92 o
   2  10  12       19.98       40.32     20.81 o
 -13   0  13        8.87      -18.60     18.60 o
 -11   0  13      203.98      205.52     18.48 o
  -9   0  13      374.73      388.09     18.09 o
  -7   0  13     2592.55     2514.22     40.48 o
  -5   0  13       11.57       33.73      9.62 o
  -3   0  13       12.13       12.96      8.33 o
  -1   0  13    11767.02    11784.38    162.51 o
   1   0  13     3015.00     2861.24     45.87 o
   3   0  13     1759.36     1733.37     37.29 o
   5   0  13       48.56       39.09     10.20 o
   7   0  13      848.50      825.41     33.07 o
   9   0  13       21.23       30.09     34.60 o
  11   0  13      155.21      150.38     43.94 o
 -14   1  13        1.31       10.04     18.70 o
 -13   1  13      494.48      553.26     23.73 o
 -12   1  13      352.79      333.52     15.44 o
 -11   1  13      850.94      880.03     20.63 o
 -10   1  13      251.40      277.59     12.59 o
  -9   1  13      845.58      753.99     16.31 o
  -8   1  13      762.53      766.90     18.90 o
  -7   1  13      260.25      242.98      8.93 o
  -6   1  13      264.07      310.83      9.75 o
  -5   1  13     1732.49     1703.44     23.77 o
  -4   1  13     1639.81     1573.03     23.83 o
  -3   1  13     2554.51     2547.14     29.17 o
  -2   1  13       10.43        5.04      5.50 o
  -1   1  13      178.90      182.45      6.44 o
   0   1  13      167.32      185.04      6.77 o
   1   1  13      451.31      397.89      9.24 o
   2   1  13      266.35      278.49     10.67 o
   3   1  13     7168.81     7098.45     71.30 o
   4   1  13      142.64      164.68      7.64 o
   5   1  13     1111.83     1166.93     19.10 o
   6   1  13      491.62      492.69     13.66 o
   7   1  13     1076.09      954.11     24.83 o
   8   1  13       57.53       31.82     31.18 o
   9   1  13      181.64      193.46     20.54 o
  10   1  13        1.11       -9.14     28.02 o
  11   1  13      206.91      225.13     26.62 o
 -14   2  13        5.86       37.07     19.79 o
 -13   2  13      276.14      243.51     22.97 o
 -12   2  13       24.10       13.15     16.04 o
 -11   2  13       11.23       12.08     16.39 o
 -10   2  13       15.93       15.40      9.48 o
  -9   2  13     1960.99     1986.67     29.35 o
  -8   2  13      543.69      542.33     12.46 o
  -7   2  13     1534.30     1500.56     21.56 o
  -6   2  13        4.40       -5.84      5.84 o
  -5   2  13      117.19      129.64      8.87 o
  -4   2  13      258.01      305.16      9.80 o
  -3   2  13      341.16      358.14     10.90 o
  -2   2  13       15.73       -2.25      5.36 o
  -1   2  13     2442.62     2482.49     31.09 o
   0   2  13     1187.34     1176.55     16.40 o
   1   2  13       79.31       58.89      6.70 o
   2   2  13       50.01       55.75      6.43 o
   3   2  13      247.25      227.41      9.00 o
   4   2  13       23.19       39.49      7.24 o
   5   2  13      527.89      481.25     12.47 o
   6   2  13       59.37       48.75      8.49 o
   7   2  13      472.92      516.85     18.03 o
   8   2  13      339.45      297.98     20.15 o
   9   2  13      434.05      457.88     23.63 o
  10   2  13       11.56       25.18     21.14 o
 -13   3  13       47.69       50.71     21.38 o
 -12   3  13        6.31       -4.55     15.97 o
 -11   3  13      177.61      158.88     16.44 o
 -10   3  13      581.65      613.52     20.63 o
  -9   3  13       19.96       19.94      9.09 o
  -8   3  13      144.65      140.85      8.99 o
  -7   3  13        1.85        4.35      7.72 o
  -6   3  13        8.02        0.05      6.47 o
  -5   3  13      571.08      535.81     12.30 o
  -4   3  13       22.50       25.09      5.15 o
  -3   3  13     2041.73     2079.16     29.22 o
  -2   3  13     1792.20     1796.37     25.89 o
  -1   3  13     1113.79     1219.79     21.30 o
   0   3  13       79.11       87.23      6.22 o
   1   3  13      541.02      524.39     11.43 o
   2   3  13      197.59      187.78      7.32 o
   3   3  13     1215.28     1237.26     19.62 o
   4   3  13       28.89       22.71      6.09 o
   5   3  13     1152.85     1147.76     22.77 o
   6   3  13      669.33      635.78     16.41 o
   7   3  13      198.02      174.28     11.80 o
   8   3  13       78.61       59.93     13.17 o
   9   3  13      330.99      351.52     19.96 o
  10   3  13        1.59      -19.41     19.41 o
 -13   4  13        0.85        4.64     18.94 o
 -12   4  13       63.99       67.85     16.98 o
 -11   4  13       20.91       29.28     14.87 o
 -10   4  13      345.27      332.15     16.96 o
  -9   4  13        3.87       -6.35      9.91 o
  -8   4  13       10.39       -1.42     10.30 o
  -7   4  13      154.22      136.98     11.48 o
  -6   4  13      561.92      582.93     30.37 o
  -5   4  13      135.47      140.52     10.22 o
  -4   4  13        5.43       13.28      7.22 o
  -3   4  13        2.64        9.38      7.54 o
  -2   4  13      138.67      146.43      9.52 o
  -1   4  13      486.03      440.06     12.75 o
   0   4  13      209.71      195.11      7.96 o
   1   4  13      729.42      710.35     14.18 o
   2   4  13      446.71      461.27      9.44 o
   3   4  13       46.07       35.88      6.09 o
   4   4  13      842.93      929.26     23.43 o
   5   4  13      715.39      683.85     15.61 o
   6   4  13        4.92        2.90      8.92 o
   7   4  13      154.03      175.23     11.84 o
   8   4  13      516.24      516.53     26.71 o
   9   4  13      282.77      314.27     18.17 o
  10   4  13      200.89      201.12     23.41 o
 -12   5  13       55.01       42.83     21.30 o
 -11   5  13      199.78      203.90     18.75 o
 -10   5  13       12.44       11.91     12.94 o
  -9   5  13       11.37       -2.09     12.05 o
  -8   5  13     1043.08     1019.78     24.63 o
  -7   5  13      554.08      505.21     17.44 o
  -6   5  13      279.07      213.98     12.26 o
  -5   5  13        5.90       -8.23      8.23 o
  -4   5  13      495.50      492.56     14.55 o
  -3   5  13       14.32       10.76      6.37 o
  -2   5  13      553.84      568.04     19.04 o
  -1   5  13      603.71      695.46     26.20 o
   0   5  13        8.53       15.16      7.43 o
   1   5  13       17.52       20.80      8.16 o
   2   5  13      219.52      186.92     11.37 o
   3   5  13       70.66       80.49     10.77 o
   4   5  13       13.95      -11.90     11.90 o
   5   5  13      147.03      150.04     13.36 o
   6   5  13       80.05       98.49      8.98 o
   7   5  13       50.46       25.77      9.94 o
   8   5  13       12.52       11.52     10.74 o
   9   5  13       26.21       52.77     13.05 o
 -12   6  13        1.52      -20.30     20.30 o
 -11   6  13        0.14      -14.35     14.35 o
 -10   6  13       74.61       84.74     14.30 o
  -9   6  13        5.92        6.85     13.14 o
  -8   6  13       61.95       56.15     12.47 o
  -7   6  13      699.33      607.18     19.24 o
  -6   6  13      169.49      183.38     12.08 o
  -5   6  13       39.40       34.90     13.51 o
  -4   6  13       78.56       50.18     11.66 o
  -3   6  13      142.81      135.99      9.98 o
  -2   6  13      265.47      252.88     10.63 o
  -1   6  13      127.16       99.34      6.95 o
   0   6  13      797.73      713.65     14.18 o
   1   6  13      414.68      374.13     11.29 o
   2   6  13       83.54       91.02      8.93 o
   3   6  13       19.56       29.12      8.83 o
   4   6  13      184.10      166.68     11.93 o
   5   6  13       32.33       45.26     11.82 o
   6   6  13        0.72       -7.67     14.45 o
   7   6  13      540.21      611.85     21.41 o
   8   6  13       65.05       27.25     21.26 o
 -11   7  13        0.44       21.43     15.69 o
 -10   7  13        1.67       18.35     14.39 o
  -9   7  13        3.09        5.25     12.40 o
  -8   7  13      249.09      224.79     13.62 o
  -7   7  13       59.50       48.03     10.34 o
  -6   7  13      176.74      150.79      9.98 o
  -5   7  13        1.60        3.29     19.96 o
  -4   7  13      225.10      229.78     34.95 o
  -3   7  13      165.36      157.70     21.51 o
  -2   7  13       83.54       73.21     20.90 o
  -1   7  13        4.06       11.20     14.34 o
   0   7  13       88.40      111.02     12.67 o
   1   7  13      817.47      798.92     18.55 o
   2   7  13       34.40       29.55     10.92 o
   3   7  13      233.29      249.04     17.09 o
   4   7  13      128.53      145.84     22.62 o
   5   7  13       80.80       93.63     18.91 o
   6   7  13       69.50       99.22     20.18 o
   7   7  13       52.06       50.18     20.45 o
  -9   8  13       54.37       30.61     28.58 o
  -8   8  13        0.47       -3.10     25.19 o
  -7   8  13      217.12      236.63     39.94 o
  -6   8  13        2.49      -22.54     22.54 o
  -5   8  13        0.70        6.02     22.26 o
  -4   8  13       91.48      115.25     23.63 o
  -3   8  13      158.25      189.99     26.58 o
  -2   8  13      318.64      307.08     25.60 o
  -1   8  13        3.91       24.25     22.41 o
   0   8  13        0.82       13.38     12.43 o
   1   8  13      348.76      340.38     16.64 o
   2   8  13       42.58       55.81     14.55 o
   3   8  13       57.78       63.86     27.63 o
   4   8  13      197.25      202.20     22.96 o
   5   8  13       45.22       43.69     24.34 o
   6   8  13       53.14       72.09     20.25 o
  -7   9  13        0.28       14.21     32.47 o
  -6   9  13       71.17       71.05     45.67 o
  -5   9  13       69.37       67.60     25.10 o
  -4   9  13       96.44       61.31     24.99 o
  -3   9  13        0.23       11.45     24.63 o
  -2   9  13      241.45      280.16     37.58 o
  -1   9  13       24.69       20.64     27.60 o
   0   9  13       16.57       11.41     13.86 o
   1   9  13       59.63       42.80     14.74 o
   2   9  13       24.85        6.31     26.43 o
   3   9  13       11.33      -12.88     20.12 o
   4   9  13       10.86       22.83     22.86 o
  -4  10  13       38.83       34.86     27.40 o
  -3  10  13        0.71       -9.29     26.20 o
  -2  10  13       10.24      -14.40     25.76 o
  -1  10  13        0.02       11.96     26.60 o
   0  10  13       16.22        6.31     14.64 o
   1  10  13        0.06      -11.95     15.77 o
 -14   0  14       20.95       -8.51     23.85 o
 -12   0  14      264.68      226.26     20.60 o
 -10   0  14       74.02       90.42     17.13 o
  -8   0  14     1980.17     2003.24     42.47 o
  -6   0  14      271.57      257.33     16.86 o
  -4   0  14      813.92      814.47     23.27 o
  -2   0  14      490.77      457.11     13.78 o
   0   0  14     2453.78     2579.09     40.16 o
   2   0  14      634.53      600.18     18.41 o
   4   0  14       36.73       30.88      8.73 o
   6   0  14       93.62      103.83     18.85 o
   8   0  14       76.33       73.05     20.05 o
  10   0  14       23.25        0.26     34.70 o
 -14   1  14       74.52       95.64     22.45 o
 -13   1  14       49.01       43.52     15.73 o
 -12   1  14      474.46      501.61     16.99 o
 -11   1  14      622.30      625.42     17.43 o
 -10   1  14       14.29       -3.66      9.49 o
  -9   1  14        3.91       -3.32      9.55 o
  -8   1  14      455.26      513.19     12.85 o
  -7   1  14      143.16      135.53     10.18 o
  -6   1  14      736.89      763.98     15.35 o
  -5   1  14      376.69      370.25     13.58 o
  -4   1  14     1591.55     1605.47     22.79 o
  -3   1  14     1502.74     1532.84     19.64 o
  -2   1  14       42.71       62.64      6.27 o
  -1   1  14      661.63      726.04     12.50 o
   0   1  14       85.80       78.74      6.28 o
   1   1  14      170.23      203.28      8.08 o
   2   1  14      682.00      649.06     14.36 o
   3   1  14       14.06        0.69      6.22 o
   4   1  14     1107.51     1128.78     16.95 o
   5   1  14       51.00       39.76      8.80 o
   6   1  14     1030.61     1064.13     27.00 o
   7   1  14        0.58      -12.84     12.84 o
   8   1  14      256.53      247.93     19.76 o
   9   1  14       11.50      -18.99     19.00 o
  10   1  14      195.66      203.33     21.82 o
 -14   2  14       78.77       54.38     32.88 o
 -13   2  14      343.58      355.72     24.89 o
 -12   2  14      145.38      131.85     21.28 o
 -11   2  14       24.80        7.80     11.95 o
 -10   2  14      564.04      649.87     16.23 o
  -9   2  14        2.40       -6.51      8.89 o
  -8   2  14       41.44       42.73      7.57 o
  -7   2  14       43.53       34.64      8.91 o
  -6   2  14     1464.70     1435.29     23.83 o
  -5   2  14      250.70      265.07     10.06 o
  -4   2  14       66.51       94.06      8.08 o
  -3   2  14       59.51       83.73      6.55 o
  -2   2  14      144.88      119.14      6.85 o
  -1   2  14      518.93      537.21     14.38 o
   0   2  14     4344.39     4498.24     53.23 o
   1   2  14       79.43       72.22      6.45 o
   2   2  14      636.63      651.96     13.20 o
   3   2  14     1064.65     1087.65     18.50 o
   4   2  14     1602.02     1545.85     23.94 o
   5   2  14        5.32       -1.76      7.98 o
   6   2  14      399.99      415.34     14.57 o
   7   2  14       91.81       89.85     14.17 o
   8   2  14      395.26      391.54     22.09 o
   9   2  14      140.60      100.75     20.04 o
  10   2  14       16.22        1.08     17.31 o
 -13   3  14       29.69       40.49     21.42 o
 -12   3  14      614.29      627.53     27.77 o
 -11   3  14      141.90      127.92     15.94 o
 -10   3  14       76.08       77.04     14.58 o
  -9   3  14      390.05      406.33     12.35 o
  -8   3  14       18.11        7.62      8.68 o
  -7   3  14     1288.36     1248.97     19.80 o
  -6   3  14     1823.65     1867.00     40.74 o
  -5   3  14        4.19        4.37      8.57 o
  -4   3  14      265.50      282.20      9.10 o
  -3   3  14       92.94      103.48     12.73 o
  -2   3  14      458.84      429.08     11.88 o
  -1   3  14      357.71      408.52     11.44 o
   0   3  14       13.01        5.60      3.99 o
   1   3  14       35.70       14.40      5.80 o
   2   3  14     1749.64     1713.59     22.48 o
   3   3  14      775.55      644.47     23.87 o
   4   3  14      358.31      336.22     10.31 o
   5   3  14      127.88      106.00     10.44 o
   6   3  14       67.91       89.17     10.51 o
   7   3  14      482.94      503.40     20.06 o
   8   3  14       62.39       64.43     16.64 o
   9   3  14        3.49       -1.65     16.22 o
  10   3  14      237.42      259.36     24.87 o
 -13   4  14       30.96       59.25     28.64 o
 -12   4  14       19.60      -21.39     21.39 o
 -11   4  14       51.35       68.98     16.79 o
 -10   4  14       88.33       68.12     12.87 o
  -9   4  14      124.14      107.67     14.01 o
  -8   4  14      221.09      238.25     13.80 o
  -7   4  14     1008.11      976.62     39.97 o
  -6   4  14     2152.72     2131.81     31.94 o
  -5   4  14     2327.34     2300.11    106.37 o
  -4   4  14      600.20      616.87     15.19 o
  -3   4  14      234.24      255.34     10.55 o
  -2   4  14     1280.82     1231.53     20.73 o
  -1   4  14     1563.25     1588.21     25.09 o
   0   4  14      598.19      605.55     13.34 o
   1   4  14      719.24      695.77     14.69 o
   2   4  14      548.85      601.92     11.23 o
   3   4  14       29.19       21.66      7.50 o
   4   4  14       13.57        9.12      9.60 o
   5   4  14        8.77       13.94      8.80 o
   6   4  14      450.43      471.96     19.52 o
   7   4  14       29.01       25.03     11.23 o
   8   4  14       15.23        6.55     14.22 o
   9   4  14       20.46       36.93     21.51 o
 -12   5  14       29.41       19.77     25.10 o
 -11   5  14       14.57       39.08     20.60 o
 -10   5  14       24.93       47.44     15.62 o
  -9   5  14      154.30      153.24     15.01 o
  -8   5  14      191.73      224.93     14.22 o
  -7   5  14        6.02      -11.18     11.18 o
  -6   5  14     1802.41     1695.03     31.15 o
  -5   5  14      110.12       96.85     13.04 o
  -4   5  14     2287.03     2253.50     43.83 o
  -3   5  14      220.05      202.23     12.07 o
  -2   5  14       21.51       26.44     10.09 o
  -1   5  14     3635.68     3551.49     54.51 o
   0   5  14      192.08      195.88     11.71 o
   1   5  14      114.16      128.32     11.06 o
   2   5  14      969.52      909.89     25.19 o
   3   5  14       92.16       88.21     11.20 o
   4   5  14      484.75      479.18     18.53 o
   5   5  14      342.36      307.10     12.34 o
   6   5  14       29.80       22.63      8.79 o
   7   5  14      204.51      231.15     11.62 o
   8   5  14       10.81       14.40     11.88 o
   9   5  14      246.20      227.66     14.91 o
 -11   6  14      162.62      213.34     22.72 o
 -10   6  14       88.77       44.81     17.44 o
  -9   6  14        6.09        1.12     13.49 o
  -8   6  14       80.10       76.35     13.30 o
  -7   6  14        1.93       14.23     11.73 o
  -6   6  14       10.27       15.61     10.96 o
  -5   6  14      140.68      119.52     11.32 o
  -4   6  14      339.29      363.85     14.80 o
  -3   6  14       19.80       11.27     12.75 o
  -2   6  14     1521.13     1392.97     26.23 o
  -1   6  14        7.17        0.57     13.90 o
   0   6  14      514.14      526.57     13.21 o
   1   6  14      234.89      227.63      9.92 o
   2   6  14       20.85       15.38     11.16 o
   3   6  14       65.84       82.16     10.18 o
   4   6  14        1.73       -4.61     11.93 o
   5   6  14       10.34       11.89     14.07 o
   6   6  14       12.94       -8.42     13.26 o
   7   6  14       59.50       34.90     14.73 o
   8   6  14        1.42        3.12     17.20 o
 -10   7  14      199.07      197.33     18.40 o
  -9   7  14       10.42       15.25     12.98 o
  -8   7  14       62.18       58.18     12.62 o
  -7   7  14      176.40      203.25     12.67 o
  -6   7  14       65.76       85.64     10.26 o
  -5   7  14        5.81       25.56     10.50 o
  -4   7  14        0.83      -20.01     20.01 o
  -3   7  14      915.91      890.88     35.94 o
  -2   7  14      777.34      710.31     33.13 o
  -1   7  14      434.20      418.84     38.80 o
   0   7  14      253.99      280.31     17.95 o
   1   7  14       25.11       28.24     13.40 o
   2   7  14      170.54      188.73     17.34 o
   3   7  14       14.10       15.08     22.04 o
   4   7  14       42.88       67.32     17.54 o
   5   7  14       33.94        4.91     17.57 o
   6   7  14        7.97       23.01     19.67 o
   7   7  14        8.35        4.09     20.91 o
  -9   8  14        9.78      -26.31     26.31 o
  -8   8  14       40.69       18.25     25.88 o
  -7   8  14       96.35       95.74     26.11 o
  -6   8  14        2.61       30.50     23.73 o
  -5   8  14      146.17      145.33     33.09 o
  -4   8  14       21.46      -19.06     22.32 o
  -3   8  14        3.83       -8.69     22.16 o
  -2   8  14      893.73      856.63     45.15 o
  -1   8  14       39.37        3.58     54.21 o
   0   8  14      133.06      121.99     15.38 o
   1   8  14       16.22       24.72     14.36 o
   2   8  14      337.86      398.15     18.96 o
   3   8  14       11.22       11.55     19.90 o
   4   8  14      217.29      231.46     24.17 o
   5   8  14        7.49      -10.08     29.28 o
  -7   9  14       26.92       29.34     27.54 o
  -6   9  14       28.49       14.54     26.16 o
  -5   9  14       36.96       60.79     35.79 o
  -4   9  14       68.56       61.81     29.15 o
  -3   9  14       19.71       53.55     30.24 o
  -2   9  14      101.82       81.00     27.99 o
  -1   9  14       17.99       45.43     79.96 o
   0   9  14       43.44       47.60     14.74 o
   1   9  14       45.93       44.98     15.90 o
   2   9  14       64.20       84.42     26.60 o
   3   9  14       30.83       31.09     22.24 o
  -2  10  14       81.88       89.29     28.55 o
  -1  10  14        0.95       -4.08     16.81 o
 -13   0  15      119.55      124.92     21.16 o
 -11   0  15      541.91      578.63     23.92 o
  -9   0  15      779.72      736.85     25.63 o
  -7   0  15     1164.59     1167.98     28.65 o
  -5   0  15      491.38      520.22     22.62 o
  -3   0  15     3791.18     3925.32     66.88 o
  -1   0  15     1593.29     1619.69     28.00 o
   1   0  15      637.20      600.81     16.70 o
   3   0  15      270.59      245.90     13.91 o
   5   0  15     4024.16     3854.34     84.09 o
   7   0  15       62.49       49.80     19.68 o
   9   0  15      193.95      243.85     41.34 o
 -14   1  15       13.59        1.81     23.01 o
 -13   1  15       40.47       49.29     15.80 o
 -12   1  15        9.14       -9.73     12.56 o
 -11   1  15     1229.90     1270.93     26.82 o
 -10   1  15       10.52       -0.12     10.11 o
  -9   1  15        3.88       -9.88      9.88 o
  -8   1  15        3.66      -10.74     10.74 o
  -7   1  15      500.40      552.16     15.87 o
  -6   1  15       41.03       54.22      8.05 o
  -5   1  15     1054.62     1009.10     17.51 o
  -4   1  15       33.03       22.31      6.87 o
  -3   1  15     3537.84     3638.78     40.72 o
  -2   1  15       18.38        5.18      5.76 o
  -1   1  15     1351.44     1414.54     19.20 o
   0   1  15       80.90       75.90      6.59 o
   1   1  15     1053.13     1021.36     16.12 o
   2   1  15      523.04      476.19     11.38 o
   3   1  15     1073.95     1098.97     16.61 o
   4   1  15       14.87       10.39      8.15 o
   5   1  15       11.30        7.55     12.57 o
   6   1  15      165.28      158.43     13.80 o
   7   1  15       58.39       59.17     16.97 o
   8   1  15      115.69      146.54     19.09 o
   9   1  15      504.34      550.37     26.39 o
  10   1  15        1.11      -10.40     27.99 o
 -13   2  15       73.96       61.05     23.29 o
 -12   2  15        1.75       -9.93     19.36 o
 -11   2  15        6.17      -11.70     11.70 o
 -10   2  15      130.70      121.37     10.89 o
  -9   2  15      592.54      585.86     19.67 o
  -8   2  15       22.31        8.48     11.22 o
  -7   2  15     1030.98     1013.99     20.73 o
  -6   2  15      244.22      267.74     10.96 o
  -5   2  15       76.83       92.10      8.83 o
  -4   2  15      117.05      117.80      8.68 o
  -3   2  15     1198.73     1216.25     18.66 o
  -2   2  15      158.92      146.40      7.71 o
  -1   2  15      100.81       88.67      7.22 o
   0   2  15      435.27      476.58     16.10 o
   1   2  15      105.96      122.18      7.34 o
   2   2  15       49.35       58.25      7.36 o
   3   2  15      205.36      182.00      9.52 o
   4   2  15      415.96      424.20     12.44 o
   5   2  15     1995.41     1943.97     29.01 o
   6   2  15       31.97       30.98     12.79 o
   7   2  15      310.00      371.43     20.86 o
   8   2  15       62.40       76.31     18.59 o
   9   2  15       80.63      115.81     20.60 o
  10   2  15        1.92        5.98     19.24 o
 -13   3  15       67.84       41.11     21.99 o
 -12   3  15       22.58        5.83     19.59 o
 -11   3  15       90.67       94.47     16.64 o
 -10   3  15        6.56       -3.49     16.94 o
  -9   3  15      973.45      915.17     36.24 o
  -8   3  15      479.50      499.58     16.59 o
  -7   3  15        5.63       11.05      7.52 o
  -6   3  15        7.21        1.34      8.25 o
  -5   3  15     1440.53     1409.57     23.49 o
  -4   3  15       36.65       29.25      7.11 o
  -3   3  15      653.01      710.17     13.98 o
  -2   3  15        9.29        5.21      6.98 o
  -1   3  15       97.23       97.22      7.57 o
   0   3  15      451.06      404.31     13.80 o
   1   3  15        8.49       -4.03      6.58 o
   2   3  15       51.86       64.84      6.83 o
   3   3  15      513.26      527.25     14.43 o
   4   3  15      582.47      593.17     15.23 o
   5   3  15      145.24      149.57     10.60 o
   6   3  15      142.66      148.89     12.76 o
   7   3  15        1.47        2.18     14.01 o
   8   3  15       61.03       56.33     20.11 o
   9   3  15      302.34      297.24     24.10 o
 -13   4  15       12.66       18.87     21.92 o
 -12   4  15       15.34        6.52     21.32 o
 -11   4  15       73.77       78.73     20.67 o
 -10   4  15        0.53      -17.45     17.45 o
  -9   4  15      330.49      267.12     23.90 o
  -8   4  15      428.21      442.81     16.53 o
  -7   4  15       15.57       25.03     10.76 o
  -6   4  15     1035.12     1053.82     40.85 o
  -5   4  15      658.17      663.42     38.90 o
  -4   4  15      556.87      550.19     28.61 o
  -3   4  15      271.64      286.07     11.69 o
  -2   4  15       93.87      104.69      9.21 o
  -1   4  15      345.97      314.97     10.08 o
   0   4  15       32.84       39.01      7.92 o
   1   4  15      481.72      504.32     11.38 o
   2   4  15        4.72       11.23      6.49 o
   3   4  15       69.67       58.60      7.93 o
   4   4  15      362.99      379.00     12.04 o
   5   4  15       36.36       39.12     12.53 o
   6   4  15      255.26      236.03     13.12 o
   7   4  15      165.38      190.04     16.08 o
   8   4  15       13.78       -0.30     15.17 o
   9   4  15      137.09      181.72     18.59 o
 -12   5  15       26.70       24.91     21.68 o
 -11   5  15      208.21      220.55     22.77 o
 -10   5  15      270.54      271.70     25.48 o
  -9   5  15        0.58      -14.69     19.41 o
  -8   5  15      134.70      144.37     14.72 o
  -7   5  15        4.34      -11.40     11.40 o
  -6   5  15        4.31      -10.76     10.76 o
  -5   5  15      731.30      768.09     41.35 o
  -4   5  15      143.76      166.60     14.61 o
  -3   5  15       35.43       55.91     12.63 o
  -2   5  15       79.27       60.07     12.45 o
  -1   5  15       80.04       82.21     13.11 o
   0   5  15        7.55       11.52      9.34 o
   1   5  15      233.79      240.13     12.99 o
   2   5  15      310.46      296.08     15.19 o
   3   5  15      137.84      141.31     15.13 o
   4   5  15      133.27      106.12     15.48 o
   5   5  15      243.70      255.08     12.00 o
   6   5  15      288.29      286.34     11.26 o
   7   5  15       16.91       30.88     11.15 o
   8   5  15        0.34        7.39     17.67 o
 -11   6  15       84.14       80.68     39.47 o
 -10   6  15      115.61       76.55     20.74 o
  -9   6  15        5.91        9.30     16.14 o
  -8   6  15        6.61       10.09     12.52 o
  -7   6  15       45.19       57.45     12.65 o
  -6   6  15       22.07       32.22     11.64 o
  -5   6  15       72.08       61.96     11.73 o
  -4   6  15      992.13      997.18     30.55 o
  -3   6  15      209.24      212.72     15.78 o
  -2   6  15        3.38        8.83     12.39 o
  -1   6  15        7.68       13.10     12.21 o
   0   6  15      190.77      171.43      9.75 o
   1   6  15      318.84      331.32     15.18 o
   2   6  15        5.18        0.42      9.52 o
   3   6  15      336.32      317.44     18.71 o
   4   6  15      264.52      230.89     14.75 o
   5   6  15        4.12       -4.99     13.19 o
   6   6  15       95.45       86.67     14.95 o
   7   6  15      294.16      341.54     18.26 o
 -10   7  15       11.63       31.86     16.69 o
  -9   7  15      148.33      141.33     16.20 o
  -8   7  15       53.75       64.33     13.05 o
  -7   7  15       40.71       44.17     11.91 o
  -6   7  15       36.06        6.91     13.68 o
  -5   7  15      340.09      309.68     12.48 o
  -4   7  15       17.67       25.94     12.25 o
  -3   7  15       55.38       60.90      9.96 o
  -2   7  15      223.47      259.80     45.49 o
  -1   7  15       16.45       32.92     45.47 o
   0   7  15      147.78      161.05     14.26 o
   1   7  15      340.20      308.40     17.07 o
   2   7  15        0.05        4.74     14.40 o
   3   7  15       60.42       56.19     16.69 o
   4   7  15      326.91      343.02     21.28 o
   5   7  15       46.60       69.64     19.60 o
   6   7  15        7.87       17.19     20.03 o
  -8   8  15       26.76       33.14     26.15 o
  -7   8  15        3.96       14.25     25.50 o
  -6   8  15      230.32      255.02     26.91 o
  -5   8  15       15.52       69.82     32.84 o
  -4   8  15       12.82      -23.08     23.08 o
  -3   8  15      200.58      251.17     39.60 o
  -2   8  15        0.15        3.83     23.02 o
  -1   8  15       92.85      148.10     34.13 o
   0   8  15      132.61      103.52     14.90 o
   1   8  15       11.54       -9.27     15.16 o
   2   8  15      104.85       74.40     20.65 o
   3   8  15       31.76       22.64     20.33 o
   4   8  15        5.84       10.27     22.00 o
   5   8  15        6.16       -9.17     30.37 o
  -6   9  15        8.49      -16.75     37.87 o
  -5   9  15      151.21      163.19     39.27 o
  -4   9  15        3.15       26.19     29.75 o
  -3   9  15       38.66       10.76     26.39 o
  -2   9  15       24.12       23.95     40.12 o
  -1   9  15        1.67      -16.76     16.76 o
   0   9  15       69.98       72.44     15.88 o
   1   9  15        6.84        5.78     20.38 o
   2   9  15        6.36       26.08     22.10 o
 -12   0  16       54.80       79.95     19.89 o
 -10   0  16        5.22        9.79     28.91 o
  -8   0  16      309.40      332.63     22.18 o
  -6   0  16      201.29      215.14     15.22 o
  -4   0  16      241.09      237.41     13.53 o
  -2   0  16       35.82       15.95      8.57 o
   0   0  16     7267.86     7351.61    113.86 o
   2   0  16        0.53        6.37     10.72 o
   4   0  16       25.53       18.75     15.90 o
   6   0  16     3853.54     3748.10     84.58 o
   8   0  16     1042.77     1169.36     64.53 o
 -13   1  16       30.28       24.40     15.63 o
 -12   1  16      177.80      181.96     14.67 o
 -11   1  16       64.52       57.42     12.59 o
 -10   1  16       52.15       49.41     13.07 o
  -9   1  16        6.40        1.24     12.74 o
  -8   1  16      123.36       95.28     12.26 o
  -7   1  16      277.89      261.64     13.66 o
  -6   1  16     1802.31     1884.59     29.67 o
  -5   1  16       30.60       26.83      8.58 o
  -4   1  16      702.66      710.49     14.81 o
  -3   1  16      241.92      221.47      7.62 o
  -2   1  16     1184.50     1115.23     16.83 o
  -1   1  16        1.74        9.96      6.59 o
   0   1  16       18.67       30.37      6.69 o
   1   1  16       34.53       40.08      7.12 o
   2   1  16     2482.34     2398.82     28.61 o
   3   1  16      531.31      542.31     14.56 o
   4   1  16       53.38       65.53     12.27 o
   5   1  16      108.23      101.36     12.96 o
   6   1  16       51.52       85.27     14.26 o
   7   1  16      158.56      151.42     20.27 o
   8   1  16      244.37      252.78     21.92 o
   9   1  16       20.53       12.80     19.79 o
 -13   2  16       35.22       68.96     22.66 o
 -12   2  16        1.65       -0.49     19.39 o
 -11   2  16       79.59       91.38     14.46 o
 -10   2  16       42.97       31.53     11.47 o
  -9   2  16      127.63      123.55     12.56 o
  -8   2  16      131.72      113.00     13.16 o
  -7   2  16      300.28      351.53     18.20 o
  -6   2  16      251.01      235.00     11.41 o
  -5   2  16       29.53       23.56     11.21 o
  -4   2  16      113.64      107.84      7.72 o
  -3   2  16       60.72       59.30      7.22 o
  -2   2  16      944.03      897.19     15.84 o
  -1   2  16      438.68      408.81     11.42 o
   0   2  16     1176.48     1161.15     19.11 o
   1   2  16      778.89      821.16     14.89 o
   2   2  16      302.24      323.46     10.02 o
   3   2  16      103.76      105.40      9.20 o
   4   2  16      207.18      229.74     12.25 o
   5   2  16       20.43       12.98     12.07 o
   6   2  16      595.04      621.55     21.13 o
   7   2  16       20.98       35.93     16.29 o
   8   2  16        4.04       21.90     19.05 o
   9   2  16       76.72      119.20     21.51 o
 -13   3  16        3.54       41.58     23.22 o
 -12   3  16       80.98       61.25     21.67 o
 -11   3  16       86.95       77.49     28.03 o
 -10   3  16       12.75       17.77     22.62 o
  -9   3  16        2.51       27.49     23.63 o
  -8   3  16       69.69       54.24     10.43 o
  -7   3  16       64.04       56.90      9.78 o
  -6   3  16      994.69     1000.84     20.06 o
  -5   3  16      628.13      601.10     21.07 o
  -4   3  16     1135.30     1128.88     18.59 o
  -3   3  16      715.18      767.73     14.93 o
  -2   3  16      403.93      412.23     11.01 o
  -1   3  16      114.42      124.13      8.09 o
   0   3  16     1477.06     1400.95     21.46 o
   1   3  16        0.17       -1.30      7.09 o
   2   3  16     2553.86     2620.32     31.92 o
   3   3  16      577.23      571.01     14.03 o
   4   3  16      210.53      223.81     15.37 o
   5   3  16      171.08      170.11     12.55 o
   6   3  16        5.81       17.53     13.27 o
   7   3  16      276.79      283.31     24.30 o
   8   3  16       28.31       -2.96     22.56 o
   9   3  16       12.00       20.30     21.69 o
 -12   4  16       20.35      -20.62     20.62 o
 -11   4  16      129.67      174.43     26.06 o
 -10   4  16      194.47      163.71     35.45 o
  -9   4  16      158.87      150.40     23.19 o
  -8   4  16      885.59      854.22     28.42 o
  -7   4  16      296.24      332.01     27.99 o
  -6   4  16      179.32      140.27     38.13 o
  -5   4  16      352.17      329.34     23.58 o
  -4   4  16      158.15      155.25     28.55 o
  -3   4  16      466.11      488.62     30.36 o
  -2   4  16      159.82      158.44     14.20 o
  -1   4  16       77.71       93.39      8.39 o
   0   4  16      196.39      167.36      9.08 o
   1   4  16      408.30      431.05     10.30 o
   2   4  16      136.47      132.93      8.35 o
   3   4  16       92.87       72.80      9.34 o
   4   4  16       18.87       16.94      9.86 o
   5   4  16       90.05       67.98     11.25 o
   6   4  16      251.73      252.57     17.34 o
   7   4  16      302.64      310.83     17.56 o
   8   4  16      178.94      238.16     23.68 o
 -12   5  16       31.13       24.02     26.54 o
 -11   5  16       33.93       28.41     24.96 o
 -10   5  16       80.78       85.93     23.99 o
  -9   5  16      122.02      118.46     22.12 o
  -8   5  16       37.55       -5.37     14.95 o
  -7   5  16      148.74      135.70     12.87 o
  -6   5  16       59.91       58.25     14.32 o
  -5   5  16      391.62      371.63     27.56 o
  -4   5  16       68.82       40.05     13.55 o
  -3   5  16       28.54       16.93     13.16 o
  -2   5  16      160.37      143.19     14.97 o
  -1   5  16      322.49      333.41     14.12 o
   0   5  16       29.61       38.95     10.28 o
   1   5  16       82.58       58.88     11.39 o
   2   5  16       12.90        8.02     13.51 o
   3   5  16       28.25       29.70     14.77 o
   4   5  16      420.16      410.18     19.56 o
   5   5  16        2.82        2.94      9.69 o
   6   5  16        1.41       -8.72      9.33 o
   7   5  16       12.17       35.01     20.69 o
   8   5  16       92.72       82.94     14.65 o
 -11   6  16        0.77       12.85     24.32 o
 -10   6  16       29.28        9.07     18.03 o
  -9   6  16       17.40       18.60     16.59 o
  -8   6  16        4.99      -15.49     15.49 o
  -7   6  16      563.06      592.55     20.38 o
  -6   6  16        0.99        5.06     13.94 o
  -5   6  16      162.40      165.20     13.41 o
  -4   6  16       17.01        6.82     11.53 o
  -3   6  16      159.82      156.62     14.94 o
  -2   6  16     1038.25      952.80     26.87 o
  -1   6  16       86.37       57.59     11.24 o
   0   6  16      275.23      261.01     12.66 o
   1   6  16     1214.11     1109.13     20.70 o
   2   6  16      231.34      199.58     14.98 o
   3   6  16       60.44       71.80     12.93 o
   4   6  16       54.74       67.75     17.28 o
   5   6  16       30.79       41.71     14.49 o
   6   6  16       35.55       40.59     15.52 o
   7   6  16       34.76       41.69     17.78 o
 -10   7  16      249.79      261.97     20.25 o
  -9   7  16      128.61      149.44     16.83 o
  -8   7  16        0.11      -14.28     14.28 o
  -7   7  16       78.87      106.99     13.20 o
  -6   7  16      115.49      102.16     17.31 o
  -5   7  16       56.74       58.82     13.19 o
  -4   7  16       21.63        9.83     20.60 o
  -3   7  16       12.28        9.96      9.03 o
  -2   7  16        3.65       -1.35     10.30 o
  -1   7  16       29.86       21.04      9.39 o
   0   7  16        0.91      -13.71     13.71 o
   1   7  16       35.48       45.02     15.17 o
   2   7  16        3.04       14.87     18.65 o
   3   7  16       78.26       48.59     23.49 o
   4   7  16       83.31       81.76     20.59 o
   5   7  16      487.80      531.18     25.33 o
  -8   8  16       89.28      105.30     40.36 o
  -7   8  16        1.54      -35.95     35.95 o
  -6   8  16        9.87       10.63     34.29 o
  -5   8  16       86.82       58.20     36.93 o
  -4   8  16        1.10       35.34     25.52 o
  -3   8  16       28.54       65.65     29.54 o
  -2   8  16      166.93      220.58     50.06 o
  -1   8  16       20.73       11.99     21.14 o
   0   8  16       10.02        3.38     15.08 o
   1   8  16       43.26       77.78     29.46 o
   2   8  16       83.50       64.11     20.85 o
   3   8  16       29.26       26.35     22.34 o
   4   8  16       69.38       56.89     23.80 o
  -5   9  16      100.53       70.13     36.78 o
  -4   9  16        4.59      -16.02     26.32 o
  -3   9  16       93.56       93.14     38.98 o
  -2   9  16       72.19       82.41     28.27 o
  -1   9  16      170.07      152.70     19.42 o
   0   9  16       46.86        5.66     28.07 o
   1   9  16       10.07       -8.35     24.18 o
 -13   0  17       60.23       28.99     30.88 o
 -11   0  17      207.34      253.72     24.38 o
  -9   0  17      470.26      542.66     25.98 o
  -7   0  17      872.26      998.26     33.90 o
  -5   0  17      740.31      744.61     23.13 o
  -3   0  17     2597.22     2631.54     42.54 o
  -1   0  17      171.21      173.95     11.33 o
   1   0  17      442.74      409.88     16.94 o
   3   0  17      998.69      885.76     80.97 o
   5   0  17      243.83      237.03     34.88 o
   7   0  17      104.20       74.75     22.93 o
   9   0  17       11.08       45.34     40.72 o
 -13   1  17       66.53      105.47     24.97 o
 -12   1  17        3.34       -9.48     13.58 o
 -11   1  17      527.77      533.39     20.90 o
 -10   1  17      218.84      240.87     19.90 o
  -9   1  17       18.60        9.05     13.24 o
  -8   1  17       12.46        1.11     12.57 o
  -7   1  17       10.87       -4.20     11.71 o
  -6   1  17       16.64       -0.63     10.73 o
  -5   1  17      655.64      642.02     16.79 o
  -4   1  17       86.52       83.60      9.21 o
  -3   1  17      316.53      332.68      9.92 o
  -2   1  17      117.70      120.96      8.74 o
  -1   1  17       51.82       48.56      7.44 o
   0   1  17       12.02        2.62      7.21 o
   1   1  17       10.56        4.13     11.57 o
   2   1  17      917.14      907.75     17.65 o
   3   1  17      688.18      687.77     20.30 o
   4   1  17        1.62        7.09     12.18 o
   5   1  17       31.65        8.08     12.97 o
   6   1  17      219.56      207.54     18.88 o
   7   1  17        1.25       -1.40     16.89 o
   8   1  17        7.32       21.87     24.19 o
   9   1  17      287.77      287.70     30.64 o
 -13   2  17      194.87      274.17     42.48 o
 -12   2  17        6.77      -17.87     20.79 o
 -11   2  17      231.25      223.01     23.44 o
 -10   2  17      314.57      311.27     24.31 o
  -9   2  17      778.64      825.81     23.67 o
  -8   2  17        1.20      -13.42     13.42 o
  -7   2  17      664.37      648.40     20.20 o
  -6   2  17       58.24       75.84     10.14 o
  -5   2  17        0.77       -9.29     10.43 o
  -4   2  17        2.76       -4.03      6.98 o
  -3   2  17      772.41      715.27     16.23 o
  -2   2  17       43.19       36.30      7.15 o
  -1   2  17      289.48      332.89     10.54 o
   0   2  17      103.57      113.30      8.74 o
   1   2  17     1388.57     1413.24     24.34 o
   2   2  17     1362.14     1358.14     22.49 o
   3   2  17       11.23        8.76      9.85 o
   4   2  17      223.81      191.31     14.09 o
   5   2  17       38.41       60.69     13.24 o
   6   2  17       66.65       75.35     17.95 o
   7   2  17      377.61      419.65     23.78 o
   8   2  17       58.33       67.24     20.40 o
   9   2  17       52.88       78.33     21.72 o
 -12   3  17        4.15      -26.09     26.19 o
 -11   3  17      145.41      172.58     58.80 o
 -10   3  17        7.42       -8.80     20.75 o
  -9   3  17        4.25      -15.18     18.97 o
  -8   3  17       85.12       78.93     17.48 o
  -7   3  17      145.35      145.02     12.43 o
  -6   3  17      550.39      553.70     15.81 o
  -5   3  17        6.68        0.34      8.91 o
  -4   3  17      699.67      725.14     15.08 o
  -3   3  17       26.75       10.13      7.72 o
  -2   3  17     2404.71     2463.96     30.26 o
  -1   3  17     1071.83     1087.29     20.86 o
   0   3  17      301.28      318.57     10.64 o
   1   3  17      627.79      587.51     16.36 o
   2   3  17       96.51      111.75      8.57 o
   3   3  17      449.00      496.06     14.11 o
   4   3  17      560.67      493.59     15.74 o
   5   3  17        1.38       -8.73     12.63 o
   6   3  17      122.46      109.21     16.54 o
   7   3  17        9.65       -1.95     17.28 o
   8   3  17       52.40       25.55     23.84 o
 -12   4  17       34.97       18.17     24.51 o
 -11   4  17       18.49       28.41     23.03 o
 -10   4  17       14.60       -7.13     22.41 o
  -9   4  17       18.12        2.67     19.32 o
  -8   4  17      403.44      363.23     41.24 o
  -7   4  17     1074.41      986.34     36.83 o
  -6   4  17      216.07      190.89     19.98 o
  -5   4  17      279.50      316.24     24.90 o
  -4   4  17     1359.71     1356.13     31.72 o
  -3   4  17      777.98      761.81     28.98 o
  -2   4  17       60.34       62.93     13.49 o
  -1   4  17      109.25      111.91     11.67 o
   0   4  17      358.15      389.28     12.92 o
   1   4  17      149.45      135.80      8.78 o
   2   4  17      338.92      344.51     12.46 o
   3   4  17      214.27      178.48     11.05 o
   4   4  17      322.11      298.58     13.08 o
   5   4  17      117.47       89.65     14.58 o
   6   4  17        0.49      -12.80     18.72 o
   7   4  17       35.90       56.50     17.24 o
   8   4  17       32.76       40.25     18.73 o
 -11   5  17       34.68       27.19     24.73 o
 -10   5  17      164.80      166.94     25.93 o
  -9   5  17       12.66        0.52     22.37 o
  -8   5  17      115.86      110.78     17.07 o
  -7   5  17       17.81       17.08     14.53 o
  -6   5  17      139.12      110.58     15.44 o
  -5   5  17      889.94      854.73     32.46 o
  -4   5  17       13.64        1.26     14.22 o
  -3   5  17     1919.87     1893.29     40.42 o
  -2   5  17      146.14      166.89     15.37 o
  -1   5  17      111.40      123.45     12.62 o
   0   5  17        5.90       -0.13     11.81 o
   1   5  17       89.56       72.08     14.39 o
   2   5  17      135.44      114.68     15.63 o
   3   5  17       36.48       30.22     18.11 o
   4   5  17      247.81      238.51     18.87 o
   5   5  17      292.93      307.13     14.46 o
   6   5  17      780.83      804.00     19.14 o
   7   5  17      118.96      146.08     16.37 o
 -10   6  17        3.02      -13.54     23.25 o
  -9   6  17       91.85       77.67     18.00 o
  -8   6  17        0.93       10.65     16.86 o
  -7   6  17       55.21       42.86     15.23 o
  -6   6  17        2.06        9.68     14.26 o
  -5   6  17        9.12       18.75     12.18 o
  -4   6  17       16.83       20.69     16.57 o
  -3   6  17      276.11      270.84     17.30 o
  -2   6  17        8.19       25.78     14.61 o
  -1   6  17      136.82      112.68     12.72 o
   0   6  17       62.16       62.37     11.67 o
   1   6  17      531.91      542.09     19.58 o
   2   6  17       81.33       60.89     13.23 o
   3   6  17        4.62       -5.06     13.03 o
   4   6  17       94.10      100.84     14.54 o
   5   6  17      158.40      137.37     16.07 o
   6   6  17      108.31      106.32     18.65 o
  -9   7  17        1.21      -16.20     16.20 o
  -8   7  17      100.03       94.93     16.38 o
  -7   7  17       22.68       10.32     14.65 o
  -6   7  17       18.88       20.33     13.51 o
  -5   7  17       78.52       54.86     16.03 o
  -4   7  17        2.61        5.07     10.99 o
  -3   7  17      571.09      518.75     19.62 o
  -2   7  17      213.52      214.65     11.89 o
  -1   7  17       30.90       19.46      8.67 o
   0   7  17        5.08        7.77     11.34 o
   1   7  17        7.43       -3.64     19.25 o
   2   7  17      187.69      194.64     22.36 o
   3   7  17        1.80        4.39     23.37 o
   4   7  17        6.89       -6.72     33.59 o
   5   7  17       39.46       61.88     20.72 o
  -7   8  17       63.69      156.45     41.24 o
  -6   8  17        4.23       50.00     37.30 o
  -5   8  17      334.87      320.16     41.24 o
  -4   8  17       30.74       38.16     25.71 o
  -3   8  17       99.79       77.56     25.87 o
  -2   8  17       21.77       29.35     25.32 o
  -1   8  17       33.23       28.18     24.99 o
   0   8  17       26.47      -10.20     25.26 o
   1   8  17        0.50       -4.62     20.71 o
   2   8  17       15.06        6.58     21.68 o
   3   8  17        0.96       -5.37     22.15 o
  -4   9  17       28.58       19.32     28.43 o
  -3   9  17       28.41       72.89     28.06 o
  -2   9  17      113.30       84.30     29.38 o
  -1   9  17        0.31       32.79     64.92 o
   0   9  17        4.91       29.90     29.49 o
 -12   0  18      126.77      130.18     25.54 o
 -10   0  18       49.25       50.91     21.28 o
  -8   0  18      483.69      493.08     36.31 o
  -6   0  18       18.95      -10.49     15.69 o
  -4   0  18       62.93       64.55     11.84 o
  -2   0  18       72.72       67.85     11.41 o
   0   0  18      726.74      717.77     27.33 o
   2   0  18      679.64      725.25     54.54 o
   4   0  18       85.42       76.06     19.16 o
   6   0  18      872.14     1000.88     39.27 o
   8   0  18       55.76      -37.97     37.97 o
 -13   1  18        6.52      -21.88     24.72 o
 -12   1  18      113.64      108.59     17.56 o
 -11   1  18        3.93       39.36     16.54 o
 -10   1  18      170.51      180.36     15.86 o
  -9   1  18       11.60       13.85     13.73 o
  -8   1  18        0.83        7.23     12.44 o
  -7   1  18      131.46      127.14     12.71 o
  -6   1  18      734.48      747.84     21.18 o
  -5   1  18      179.96      195.87     20.07 o
  -4   1  18      421.08      427.45     13.81 o
  -3   1  18       43.69       54.14      7.53 o
  -2   1  18       26.42       20.49      8.27 o
  -1   1  18     2249.21     2169.44     29.99 o
   0   1  18     1020.03      988.33     20.50 o
   1   1  18      710.30      691.75     19.72 o
   2   1  18     1874.80     1910.43     34.13 o
   3   1  18        3.92        1.12     12.11 o
   4   1  18     1469.33     1515.42     31.46 o
   5   1  18        0.76       14.35     13.93 o
   6   1  18       95.94      104.18     20.73 o
   7   1  18       60.59       61.65     19.81 o
   8   1  18       50.45       23.82     21.15 o
 -13   2  18        5.97        6.80     30.44 o
 -12   2  18        3.92      -18.04     23.76 o
 -11   2  18       48.20        5.75     22.60 o
 -10   2  18       22.24        8.15     17.22 o
  -9   2  18      299.43      286.56     19.51 o
  -8   2  18      982.09     1007.07     24.96 o
  -7   2  18      434.18      470.11     19.01 o
  -6   2  18       42.09       32.71     12.08 o
  -5   2  18        7.20        6.88     12.96 o
  -4   2  18        1.36       -7.51      7.51 o
  -3   2  18      514.98      500.96     12.76 o
  -2   2  18     3835.53     3759.45     43.15 o
  -1   2  18       58.91       36.96      8.92 o
   0   2  18      950.64      980.35     20.11 o
   1   2  18       13.13       18.46      9.90 o
   2   2  18     1915.04     1794.95     29.95 o
   3   2  18      121.28      128.00     14.54 o
   4   2  18      108.67      111.05     16.18 o
   5   2  18      121.80      150.83     16.32 o
   6   2  18      133.30      153.17     35.47 o
   7   2  18       12.65        2.05     18.10 o
   8   2  18       53.62       71.99     20.35 o
 -12   3  18       25.24        3.99     40.88 o
 -11   3  18       31.24       -9.44     38.85 o
 -10   3  18       16.23        9.10     25.55 o
  -9   3  18      119.48      161.17     16.84 o
  -8   3  18      155.06      153.70     18.50 o
  -7   3  18       76.88       58.82     37.87 o
  -6   3  18      312.51      344.24     14.60 o
  -5   3  18       16.37        3.67      9.24 o
  -4   3  18      260.31      295.67     13.62 o
  -3   3  18      561.32      555.58     19.40 o
  -2   3  18      103.68      110.99      8.50 o
  -1   3  18        3.19        0.10      8.85 o
   0   3  18        1.14       -0.49      9.01 o
   1   3  18       77.71       41.89      8.98 o
   2   3  18      347.05      342.08     12.20 o
   3   3  18     1420.56     1410.27     29.50 o
   4   3  18      378.05      390.42     16.25 o
   5   3  18      205.57      210.73     15.91 o
   6   3  18       13.27       30.59     16.83 o
   7   3  18       46.04       40.65     23.69 o
   8   3  18       99.95      109.90     27.57 o
 -12   4  18      151.75      114.94     32.68 o
 -11   4  18       42.15       46.86     25.48 o
 -10   4  18       35.87       22.48     21.91 o
  -9   4  18        3.09       13.88     20.73 o
  -8   4  18       72.06       89.43     31.46 o
  -7   4  18      412.07      472.14     41.96 o
  -6   4  18      240.12      233.75     24.98 o
  -5   4  18      188.59      180.42     20.75 o
  -4   4  18        2.21        2.07     15.47 o
  -3   4  18      255.83      264.26     16.16 o
  -2   4  18      125.39      125.43     12.28 o
  -1   4  18        3.96        7.78     14.16 o
   0   4  18      210.29      236.77      9.90 o
   1   4  18      169.67      170.66      9.69 o
   2   4  18        9.85       21.14      9.35 o
   3   4  18     1335.16     1380.38     25.08 o
   4   4  18       56.69       62.76     14.12 o
   5   4  18       68.56      101.14     21.04 o
   6   4  18      215.51      237.14     20.29 o
   7   4  18       79.52       80.48     18.20 o
 -11   5  18       52.64       51.45     26.70 o
 -10   5  18       31.21       39.03     27.52 o
  -9   5  18        8.99        9.07     21.97 o
  -8   5  18      284.73      228.59     23.98 o
  -7   5  18      110.95      111.08     22.26 o
  -6   5  18      102.99       87.32     15.95 o
  -5   5  18       87.75       62.09     19.17 o
  -4   5  18        3.33       -5.00     14.96 o
  -3   5  18     1354.12     1353.07     39.89 o
  -2   5  18       13.04       27.10     14.80 o
  -1   5  18       67.40       52.89     15.31 o
   0   5  18        0.16        8.08     14.47 o
   1   5  18      428.62      352.08     18.94 o
   2   5  18        1.73       -1.80     15.54 o
   3   5  18       75.06       64.61     16.37 o
   4   5  18       58.37       62.55     17.58 o
   5   5  18        2.56       -4.77     11.53 o
   6   5  18        9.05       29.32     15.35 o
 -10   6  18       18.01       21.83     23.42 o
  -9   6  18        5.10      -12.11     22.36 o
  -8   6  18        0.77       12.24     16.96 o
  -7   6  18        7.04       -9.48     15.55 o
  -6   6  18      479.17      474.82     20.72 o
  -5   6  18      186.54      170.21     14.54 o
  -4   6  18        2.30        1.37     12.56 o
  -3   6  18      227.68      225.51     17.90 o
  -2   6  18      118.20      115.75     16.23 o
  -1   6  18      118.67       58.29     15.97 o
   0   6  18       38.27       36.48     23.51 o
   1   6  18       42.22       57.62     14.27 o
   2   6  18      332.99      356.35     19.79 o
   3   6  18        5.90       -6.16     14.01 o
   4   6  18        1.39      -14.74     14.74 o
   5   6  18        0.44       23.32     18.04 o
  -9   7  18      118.22       94.02     18.32 o
  -8   7  18      204.88      190.41     18.06 o
  -7   7  18      122.24      106.47     16.38 o
  -6   7  18       61.28       91.77     15.82 o
  -5   7  18       41.63       26.60     12.86 o
  -4   7  18        6.68        0.28     12.13 o
  -3   7  18       25.53       22.08     11.64 o
  -2   7  18       25.82       -1.39     11.18 o
  -1   7  18       97.37       87.56     11.61 o
   0   7  18       90.31       64.55     14.38 o
   1   7  18       95.36      116.35     17.03 o
   2   7  18        7.98       17.94     12.88 o
   3   7  18       48.66       43.24     16.14 o
   4   7  18      111.91      109.51     16.30 o
  -7   8  18      211.35      162.83     42.33 o
  -6   8  18      237.79      214.60     41.13 o
  -5   8  18       60.76       67.79     37.17 o
  -4   8  18       38.48       29.99     28.39 o
  -3   8  18       14.51        8.27     48.06 o
  -2   8  18       13.73       30.67     25.88 o
  -1   8  18       55.45       70.20     28.83 o
   0   8  18       20.94       73.05     35.61 o
   1   8  18       63.75       41.02     21.45 o
   2   8  18       31.41       42.10     44.51 o
 -11   0  19      337.78      412.01     44.61 o
  -9   0  19        4.84        2.08     21.97 o
  -7   0  19     1929.05     1809.72     48.64 o
  -5   0  19      216.66      249.94     19.16 o
  -3   0  19      600.94      606.22     26.02 o
  -1   0  19     2745.52     2725.89     62.13 o
   1   0  19     2516.16     2454.45     58.69 o
   3   0  19     1088.52      988.43     36.00 o
   5   0  19       43.35       29.29     21.08 o
   7   0  19      403.45      438.32     45.96 o
 -12   1  19        5.12      -19.67     19.67 o
 -11   1  19      123.71      122.12     16.96 o
 -10   1  19      121.09      113.27     16.07 o
  -9   1  19        0.30        4.13     14.39 o
  -8   1  19       56.24       79.98     14.11 o
  -7   1  19      229.77      298.25     15.79 o
  -6   1  19      504.95      522.13     17.78 o
  -5   1  19     1134.48     1199.35     25.81 o
  -4   1  19       10.95       12.69     10.96 o
  -3   1  19        9.80       15.14      7.97 o
  -2   1  19      217.64      195.89     13.57 o
  -1   1  19      610.68      612.84     18.78 o
   0   1  19       96.51      125.46     14.26 o
   1   1  19      526.54      508.18     16.77 o
   2   1  19       43.96       56.83     12.41 o
   3   1  19       51.85       28.26     12.44 o
   4   1  19       14.31        8.24     13.34 o
   5   1  19      247.88      277.99     20.23 o
   6   1  19       64.72       75.74     19.21 o
   7   1  19        2.19       -9.32     18.68 o
   8   1  19       89.10       65.51     22.56 o
 -12   2  19       22.98       55.59     25.88 o
 -11   2  19      451.86      616.37     33.00 o
 -10   2  19      181.38      176.17     23.86 o
  -9   2  19        5.67      -13.34     13.34 o
  -8   2  19      127.59      158.11     14.14 o
  -7   2  19      530.80      551.24     19.02 o
  -6   2  19      359.94      358.23     15.71 o
  -5   2  19      106.61       98.94     19.05 o
  -4   2  19      412.10      383.83     18.18 o
  -3   2  19        4.47        7.82      8.97 o
  -2   2  19      572.38      555.89     15.78 o
  -1   2  19       86.90       49.49     11.68 o
   0   2  19        5.38       13.21     10.96 o
   1   2  19      704.61      728.15     21.00 o
   2   2  19       62.50       79.42     12.76 o
   3   2  19       15.79       11.01     16.17 o
   4   2  19       24.95       31.40     16.31 o
   5   2  19      679.94      697.11     25.97 o
   6   2  19       18.15       31.13     18.02 o
   7   2  19       99.74      145.85     21.68 o
 -12   3  19       59.40      -40.36     40.36 o
 -11   3  19      106.42       80.19     41.60 o
 -10   3  19      233.02      200.01     31.72 o
  -9   3  19       12.92        4.84     19.74 o
  -8   3  19       14.69       14.79     37.69 o
  -7   3  19      372.57      400.86     22.49 o
  -6   3  19      641.33      641.30     27.14 o
  -5   3  19      383.40      368.37     15.19 o
  -4   3  19        0.81       -5.22      9.28 o
  -3   3  19      367.66      395.83     12.35 o
  -2   3  19     1049.84     1100.45     19.64 o
  -1   3  19        0.01        7.59      9.51 o
   0   3  19        2.65       -9.96     16.57 o
   1   3  19      116.16      103.36     14.11 o
   2   3  19      947.08      886.41     22.82 o
   3   3  19       27.58       33.98     12.62 o
   4   3  19      350.13      344.98     16.76 o
   5   3  19      211.94      247.22     18.63 o
   6   3  19       10.17      -14.31     16.88 o
   7   3  19       23.74      -12.08     23.72 o
 -11   4  19       33.00       13.89     25.14 o
 -10   4  19        2.83       20.47     24.60 o
  -9   4  19       61.98       33.32     21.83 o
  -8   4  19       20.15        9.83     21.38 o
  -7   4  19      330.47      326.23     36.67 o
  -6   4  19      469.23      399.26     37.09 o
  -5   4  19      265.09      303.56     22.91 o
  -4   4  19        8.80       12.76     14.21 o
  -3   4  19      190.36      195.74     16.25 o
  -2   4  19      908.48      900.03     27.50 o
  -1   4  19      611.71      624.89     26.83 o
   0   4  19        5.10       -8.53      8.53 o
   1   4  19      100.80      117.01     10.35 o
   2   4  19        9.93       10.11     12.14 o
   3   4  19       29.51       46.77     13.06 o
   4   4  19      162.11      184.18     15.82 o
   5   4  19       83.88      103.60     18.78 o
   6   4  19      205.48      207.29     18.67 o
 -10   5  19       40.03       -3.32     23.99 o
  -9   5  19       90.59       59.01     24.37 o
  -8   5  19        4.44       -2.83     21.32 o
  -7   5  19       25.22       15.78     21.62 o
  -6   5  19       67.76       43.51     32.58 o
  -5   5  19        4.39        8.52     19.65 o
  -4   5  19        5.73       -2.85     22.91 o
  -3   5  19      236.07      253.91     25.78 o
  -2   5  19       68.26       76.51     16.24 o
  -1   5  19        9.51        1.80     14.88 o
   0   5  19      691.29      727.30     27.15 o
   1   5  19        8.57      -10.82     17.01 o
   2   5  19       14.77       11.75     16.48 o
   3   5  19        4.70      -11.87     16.93 o
   4   5  19      208.11      170.04     22.97 o
   5   5  19       52.46       44.56     40.20 o
   6   5  19        0.95        1.14     11.22 o
  -9   6  19       33.36       44.11     24.38 o
  -8   6  19       22.88       31.33     17.80 o
  -7   6  19        1.76      -16.31     16.31 o
  -6   6  19      157.88      129.79     17.06 o
  -5   6  19       33.06       32.89     14.23 o
  -4   6  19       75.23      115.55     17.75 o
  -3   6  19       44.00       23.45     15.55 o
  -2   6  19        6.25      -11.38     16.12 o
  -1   6  19        2.65        2.66     16.32 o
   0   6  19        6.16       19.74     17.45 o
   1   6  19       99.09      110.15     23.11 o
   2   6  19      126.98      133.08     18.48 o
   3   6  19        2.90      -14.67     14.67 o
   4   6  19      109.81      122.50     18.92 o
   5   6  19       15.18      -11.80     21.52 o
  -8   7  19       97.14       76.36     20.76 o
  -7   7  19       40.34       48.12     16.48 o
  -6   7  19      166.29      143.82     19.85 o
  -5   7  19       49.71       44.36     15.69 o
  -4   7  19        2.13      -12.61     12.61 o
  -3   7  19       19.38       -1.06     12.63 o
  -2   7  19      276.55      280.52     15.03 o
  -1   7  19        2.90        1.96     15.48 o
   0   7  19        8.88        6.66     15.57 o
   1   7  19       80.47       55.71     14.20 o
   2   7  19       37.80       55.82     16.92 o
   3   7  19       10.76       -5.81     15.07 o
  -5   8  19        0.23      -21.37     38.13 o
  -4   8  19       37.55       12.42     28.28 o
  -3   8  19        9.26       40.20     27.25 o
  -2   8  19       50.19       46.74     46.14 o
  -1   8  19        9.46       34.65     29.23 o
   0   8  19       60.88       45.21     30.49 o
   1   8  19       37.24       60.29     30.16 o
 -12   0  20       15.44      -24.33     24.33 o
 -10   0  20      270.48      264.98     33.38 o
  -8   0  20       34.57       26.33     34.73 o
  -6   0  20      952.94      927.25     64.40 o
  -4   0  20      186.14      179.58     19.19 o
  -2   0  20      536.92      559.91     35.07 o
   0   0  20       87.06       48.32     25.08 o
   2   0  20      230.03      256.65     40.46 o
   4   0  20      686.69      667.66     36.73 o
   6   0  20      199.46      195.00     28.82 o
 -12   1  20        2.13      -23.16     23.16 o
 -11   1  20      112.29      128.41     17.29 o
 -10   1  20      206.72      204.13     17.72 o
  -9   1  20       61.34       55.38     15.44 o
  -8   1  20       16.73       -0.16     13.69 o
  -7   1  20       11.92        9.75     13.48 o
  -6   1  20       61.51       64.55     13.06 o
  -5   1  20       22.01        9.57     11.77 o
  -4   1  20     1198.16     1247.09     26.43 o
  -3   1  20      201.43      191.54     13.07 o
  -2   1  20       26.77       19.64     11.28 o
  -1   1  20        4.44        5.50     11.80 o
   0   1  20      168.83      156.34     13.19 o
   1   1  20       25.78       37.82     12.69 o
   2   1  20      261.96      304.67     16.23 o
   3   1  20      207.11      204.28     15.24 o
   4   1  20       36.99       34.37     14.91 o
   5   1  20        2.72        1.03     20.25 o
   6   1  20       49.37       27.65     22.02 o
   7   1  20       45.30       16.25     20.56 o
 -12   2  20      113.80       84.00     32.47 o
 -11   2  20       27.69       57.78     22.53 o
 -10   2  20       16.33      -21.04     30.79 o
  -9   2  20       18.55        2.36     21.31 o
  -8   2  20      656.30      687.60     26.80 o
  -7   2  20      156.60      144.01     14.87 o
  -6   2  20        5.62       14.10     12.32 o
  -5   2  20      171.75      162.10     16.14 o
  -4   2  20      109.58      106.66     12.80 o
  -3   2  20       80.70       71.57     12.31 o
  -2   2  20      641.04      667.04     17.33 o
  -1   2  20      164.06      186.89     13.53 o
   0   2  20       73.47       68.85     12.89 o
   1   2  20       78.88      112.42     13.29 o
   2   2  20       79.77      107.33     16.20 o
   3   2  20      966.22      955.13     39.54 o
   4   2  20        3.41      -16.93     16.93 o
   5   2  20       10.03       -0.46     18.09 o
   6   2  20       68.18       96.46     20.45 o
   7   2  20      319.56      319.99     31.51 o
 -11   3  20       48.25       69.92     41.60 o
 -10   3  20      199.62      230.13     23.37 o
  -9   3  20      420.52      453.93     25.21 o
  -8   3  20        0.62       -8.10     18.50 o
  -7   3  20      268.82      263.03     20.64 o
  -6   3  20      179.36      185.44     21.60 o
  -5   3  20       56.85       47.78     43.65 o
  -4   3  20        4.81       24.70     13.77 o
  -3   3  20       96.03       81.57     11.61 o
  -2   3  20      346.74      338.48     14.65 o
  -1   3  20      178.27      224.85     15.77 o
   0   3  20       16.56        1.02     19.09 o
   1   3  20      206.28      191.28     16.42 o
   2   3  20      272.20      290.91     15.17 o
   3   3  20      562.45      520.73     21.25 o
   4   3  20      132.25      192.64     18.32 o
   5   3  20      300.92      311.25     22.46 o
   6   3  20        3.91      -23.58     23.58 o
 -11   4  20       67.99       66.55     26.48 o
 -10   4  20      256.69      268.61     26.86 o
  -9   4  20      206.68      232.35     26.65 o
  -8   4  20       26.32       41.86     37.04 o
  -7   4  20       41.80       30.76     31.38 o
  -6   4  20        0.78       -4.82     33.61 o
  -5   4  20       64.19      -13.02     32.37 o
  -4   4  20        3.70       42.72     19.01 o
  -3   4  20     1323.36     1291.11     39.84 o
  -2   4  20       16.71       -2.41     19.93 o
  -1   4  20      195.54      183.56     10.29 o
   0   4  20      243.23      254.74     22.89 o
   1   4  20      114.28       84.18     13.18 o
   2   4  20        0.24        1.06     12.72 o
   3   4  20        5.53       13.48     13.44 o
   4   4  20      149.41      140.15     16.37 o
   5   4  20      242.01      289.48     18.69 o
   6   4  20      159.52      219.05     19.61 o
 -10   5  20        2.96      -17.54     25.29 o
  -9   5  20        4.83       26.74     24.70 o
  -8   5  20       68.35       38.22     27.91 o
  -7   5  20       23.09       15.37     21.60 o
  -6   5  20        4.33       -2.23     34.86 o
  -5   5  20       46.95       51.17     23.94 o
  -4   5  20      160.71      159.62     17.68 o
  -3   5  20      213.99      201.31     21.26 o
  -2   5  20        1.17       -3.08     16.38 o
  -1   5  20       61.31       57.24     17.16 o
   0   5  20      139.81      135.33     21.16 o
   1   5  20       26.01       15.27     19.60 o
   2   5  20      310.91      299.88     25.38 o
   3   5  20        4.42      -29.98     37.56 o
   4   5  20      197.02      210.03     43.21 o
   5   5  20      136.40      130.36     39.11 o
  -9   6  20       31.24       -6.10     24.31 o
  -8   6  20        8.75       32.91     23.69 o
  -7   6  20       24.05       27.14     17.53 o
  -6   6  20       74.89       55.39     17.13 o
  -5   6  20       92.79       87.15     16.83 o
  -4   6  20       10.53       14.88     17.59 o
  -3   6  20        1.86      -10.01     31.64 o
  -2   6  20       31.71       18.42     17.27 o
  -1   6  20      297.90      300.06     19.52 o
   0   6  20       95.67       85.54     17.63 o
   1   6  20       25.52       24.28     18.57 o
   2   6  20        6.88       35.06     20.41 o
   3   6  20       39.99       -7.19     21.28 o
   4   6  20       23.57       15.13     18.83 o
  -7   7  20       63.46       35.36     17.14 o
  -6   7  20       70.30       90.35     16.76 o
  -5   7  20       96.42       69.85     18.01 o
  -4   7  20      201.92      187.42     15.48 o
  -3   7  20       24.39       33.11     13.72 o
  -2   7  20       16.92       17.40     13.17 o
  -1   7  20        4.41       -1.43     16.23 o
   0   7  20        5.11      -15.20     16.02 o
   1   7  20       14.14       15.45     16.45 o
   2   7  20       86.64       70.06     17.37 o
  -3   8  20       10.51       17.11     28.74 o
  -2   8  20       17.44       35.98     28.64 o
 -11   0  21       19.92       -4.66     23.07 o
  -9   0  21        2.97       26.17     39.66 o
  -7   0  21     1380.49     1308.77     42.43 o
  -5   0  21      117.65      127.90     23.21 o
  -3   0  21      231.64      215.17     20.36 o
  -1   0  21       82.14       83.89     18.42 o
   1   0  21        3.59        3.88     17.90 o
   3   0  21      113.31      111.89     21.85 o
   5   0  21        3.11       24.15     38.96 o
 -12   1  21        1.44       34.30     24.34 o
 -11   1  21       67.71       39.87     19.34 o
 -10   1  21       37.74       28.81     16.27 o
  -9   1  21       16.09       24.77     15.71 o
  -8   1  21       35.48       50.16     14.80 o
  -7   1  21      460.66      488.48     27.13 o
  -6   1  21      259.97      230.26     15.32 o
  -5   1  21      392.48      386.48     16.41 o
  -4   1  21       26.28       10.85     12.52 o
  -3   1  21       60.22       46.37     12.51 o
  -2   1  21       53.53       44.52     12.75 o
  -1   1  21        3.96       22.67     12.30 o
   0   1  21      406.14      386.06     23.70 o
   1   1  21      976.27      919.59     27.92 o
   2   1  21        6.36       25.30     13.95 o
   3   1  21       23.25       17.34     13.94 o
   4   1  21       49.51       38.08     16.62 o
   5   1  21        1.51      -14.67     23.33 o
   6   1  21        2.64       -8.70     19.77 o
 -11   2  21       49.27       39.44     22.81 o
 -10   2  21        0.13      -22.58     22.58 o
  -9   2  21      288.55      350.00     26.05 o
  -8   2  21       22.83       55.01     28.35 o
  -7   2  21        4.56       19.61     16.46 o
  -6   2  21      138.85      115.83     14.60 o
  -5   2  21      228.29      229.34     15.03 o
  -4   2  21       40.02       17.11     12.41 o
  -3   2  21       23.46       18.64     12.38 o
  -2   2  21       15.61       -3.83     10.48 o
  -1   2  21     1651.60     1606.57     31.83 o
   0   2  21      420.29      402.67     16.98 o
   1   2  21      510.98      513.10     22.07 o
   2   2  21      381.64      337.74     19.86 o
   3   2  21       53.02       63.03     16.67 o
   4   2  21       14.74        7.35     17.30 o
   5   2  21      262.49      286.33     22.36 o
   6   2  21        7.17       -5.71     23.34 o
 -11   3  21       21.09      -22.82     42.48 o
 -10   3  21       61.10       81.45     21.57 o
  -9   3  21       18.69       19.71     32.39 o
  -8   3  21      102.00      112.28     21.37 o
  -7   3  21        9.94      -17.91     33.90 o
  -6   3  21        0.37      -17.01     17.77 o
  -5   3  21      306.55      349.41     39.63 o
  -4   3  21      414.12      451.67     36.91 o
  -3   3  21      539.87      566.17     41.03 o
  -2   3  21       19.31        3.56     13.87 o
  -1   3  21       13.80       30.66     16.87 o
   0   3  21      203.64      173.05     19.61 o
   1   3  21      226.68      229.12     21.57 o
   2   3  21      396.12      391.47     28.12 o
   3   3  21        3.59       -0.19     15.57 o
   4   3  21      100.87       79.71     17.06 o
   5   3  21       20.28       28.21     17.78 o
   6   3  21       28.57       -1.75     23.36 o
 -10   4  21       11.59       42.71     25.45 o
  -9   4  21       20.11        9.43     36.34 o
  -8   4  21        2.06       23.91     34.96 o
  -7   4  21      106.51      121.28     34.34 o
  -6   4  21      631.87      621.22     47.77 o
  -5   4  21       10.18       16.34     34.03 o
  -4   4  21        1.28      -18.10     28.94 o
  -3   4  21       78.05        9.08     33.41 o
  -2   4  21        2.33      -11.31     11.31 o
  -1   4  21       74.83      101.21     11.93 o
   0   4  21      177.66      180.25     21.28 o
   1   4  21       11.89       19.81     12.28 o
   2   4  21      122.25      133.49     19.05 o
   3   4  21      253.16      275.84     17.08 o
   4   4  21       39.69       26.55     15.09 o
   5   4  21        8.63        6.49     16.52 o
  -9   5  21       73.04      106.65     26.56 o
  -8   5  21        1.37       -1.95     24.25 o
  -7   5  21       79.16       58.81     41.91 o
  -6   5  21      153.45      110.64     38.96 o
  -5   5  21        4.57      -35.48     35.48 o
  -4   5  21      114.97      108.31     37.66 o
  -3   5  21      197.41      203.78     25.22 o
  -2   5  21       14.26      -19.35     24.57 o
  -1   5  21       28.31       49.92     17.96 o
   0   5  21       75.72       62.87     30.35 o
   1   5  21       55.74       79.31     38.39 o
   2   5  21       95.04       63.39     38.02 o
   3   5  21       33.72       22.72     40.15 o
   4   5  21      228.19      271.66     46.53 o
  -8   6  21       56.93       98.05     24.53 o
  -7   6  21       87.24       60.71     23.89 o
  -6   6  21       14.18       -2.84     22.25 o
  -5   6  21       85.79       87.28     17.95 o
  -4   6  21      128.07      100.26     22.68 o
  -3   6  21      115.39       78.93     18.03 o
  -2   6  21        4.32        2.90     17.55 o
  -1   6  21       48.51       39.74     25.92 o
   0   6  21       53.19       73.24     19.40 o
   1   6  21        9.29       33.83     18.92 o
   2   6  21       52.55       36.51     22.65 o
   3   6  21       58.94      116.82     24.14 o
  -6   7  21        3.69      -16.44     16.44 o
  -5   7  21       18.12       -6.30     15.73 o
  -4   7  21       49.54       39.06     16.48 o
  -3   7  21       72.52       78.99     14.99 o
  -2   7  21       54.13       33.05     26.69 o
  -1   7  21      261.30      264.18     20.71 o
   0   7  21        5.51      -11.59     23.46 o
   1   7  21       58.41       33.52     24.24 o
 -10   0  22      266.39      332.13     28.33 o
  -8   0  22     1400.62     1470.22     46.11 o
  -6   0  22      220.20      216.35     23.08 o
  -4   0  22       16.33       16.21     23.97 o
  -2   0  22       13.99       30.04     18.00 o
   0   0  22     1066.19     1122.57     38.56 o
   2   0  22      496.35      452.11     26.74 o
   4   0  22      297.99      288.34     26.68 o
   6   0  22        6.54      -36.57     40.05 o
 -11   1  22        2.20       35.12     20.32 o
 -10   1  22       11.01       17.77     17.15 o
  -9   1  22       35.44       37.28     16.37 o
  -8   1  22        6.65       -1.09     14.94 o
  -7   1  22       54.24       55.39     14.47 o
  -6   1  22       20.07       -3.92     13.92 o
  -5   1  22       25.88       37.62     16.55 o
  -4   1  22       23.41       19.69     13.24 o
  -3   1  22      374.63      331.04     18.70 o
  -2   1  22       91.08      110.13     14.54 o
  -1   1  22      209.06      207.96     15.24 o
   0   1  22       37.95       65.84     16.15 o
   1   1  22      454.53      413.60     18.16 o
   2   1  22      296.48      300.48     17.38 o
   3   1  22        1.22       -3.64     17.28 o
   4   1  22      377.83      395.67     23.39 o
   5   1  22        0.43        7.09     19.01 o
   6   1  22       32.77       71.71     21.93 o
 -11   2  22       35.68       -2.32     25.12 o
 -10   2  22       13.58       19.53     22.80 o
  -9   2  22      201.41      230.37     25.46 o
  -8   2  22      170.92      190.24     24.56 o
  -7   2  22      241.04      227.87     24.31 o
  -6   2  22      100.15       82.98     14.79 o
  -5   2  22        2.66        1.96     13.22 o
  -4   2  22      748.98      777.76     23.72 o
  -3   2  22       85.89       61.83     13.49 o
  -2   2  22        4.37      -11.37     12.94 o
  -1   2  22       13.21       35.49     13.76 o
   0   2  22       85.28       84.82     20.48 o
   1   2  22       74.26       72.97     17.59 o
   2   2  22        1.23       -3.49     15.98 o
   3   2  22      188.68      176.06     20.11 o
   4   2  22       29.16       -0.80     18.78 o
   5   2  22        9.60       37.70     24.86 o
 -10   3  22        0.81       -5.95     21.12 o
  -9   3  22       16.89       16.32     35.17 o
  -8   3  22      125.92      175.16     21.83 o
  -7   3  22        8.25        7.80     19.21 o
  -6   3  22       22.33       24.22     34.75 o
  -5   3  22      111.35      104.22     19.34 o
  -4   3  22      417.27      399.12     40.18 o
  -3   3  22      730.84      687.07     41.19 o
  -2   3  22       20.42       10.60     17.74 o
  -1   3  22       79.99       65.54     18.68 o
   0   3  22       29.47       36.04     18.20 o
   1   3  22       45.64       55.66     19.55 o
   2   3  22        3.34       21.33     16.53 o
   3   3  22      159.07      166.19     18.61 o
   4   3  22       98.98      133.94     19.13 o
   5   3  22      301.06      305.65     45.26 o
 -10   4  22        0.74        3.56     23.83 o
  -9   4  22        0.13      -17.64     27.67 o
  -8   4  22        8.86       -7.94     35.43 o
  -7   4  22        2.31       19.92     33.41 o
  -6   4  22        2.45        4.93     36.31 o
  -5   4  22       11.74      -33.98     33.98 o
  -4   4  22       16.59      -34.18     34.18 o
  -3   4  22       37.02       17.79     35.74 o
  -2   4  22       48.35       34.20     16.34 o
  -1   4  22       56.85       51.50     10.47 o
   0   4  22      116.90      139.64     12.95 o
   1   4  22      220.35      213.77     15.02 o
   2   4  22       11.64        8.95     13.85 o
   3   4  22       14.80       17.38     14.65 o
   4   4  22      144.14      141.17     19.96 o
  -9   5  22      210.36      206.48     26.97 o
  -8   5  22       28.59        5.37     24.19 o
  -7   5  22        0.38      -14.84     34.65 o
  -6   5  22       15.56       33.51     38.59 o
  -5   5  22        7.74      -36.62     36.62 o
  -4   5  22        9.33       43.26     36.88 o
  -3   5  22       89.09       97.99     37.56 o
  -2   5  22        8.99       -2.05     21.54 o
  -1   5  22       13.30       -1.04     22.82 o
   0   5  22       35.09       26.73     26.19 o
   1   5  22       54.68       21.63     34.65 o
   2   5  22      152.03      122.94     37.97 o
   3   5  22       22.67       18.10     41.55 o
  -7   6  22        0.62        5.42     24.38 o
  -6   6  22       12.29       10.68     33.64 o
  -5   6  22        1.09      -17.95     38.80 o
  -4   6  22       64.98       63.68     22.89 o
  -3   6  22       13.92       14.61     22.93 o
  -2   6  22        0.24      -16.63     23.95 o
  -1   6  22        0.93      -17.83     18.18 o
   0   6  22        4.58       16.04     19.73 o
   1   6  22        1.10        4.68     20.30 o
   2   6  22      162.96      118.30     25.39 o
  -4   7  22        9.52       -0.76     19.06 o
  -3   7  22       84.37       81.11     17.48 o
  -2   7  22        3.55        0.30     18.59 o
 -11   0  23       22.91       52.35     26.99 o
  -9   0  23      115.83      127.37     39.79 o
  -7   0  23       13.36       58.63     22.19 o
  -5   0  23        2.21       -4.31     20.49 o
  -3   0  23      402.67      421.36     25.59 o
  -1   0  23       47.19       61.47     20.11 o
   1   0  23        2.33       -9.23     20.10 o
   3   0  23      104.25       79.55     24.85 o
   5   0  23      199.46      258.48     44.56 o
 -10   1  23       10.99      -15.54     19.45 o
  -9   1  23       26.02       23.95     16.16 o
  -8   1  23      109.73      120.84     17.07 o
  -7   1  23      685.82      770.36     25.04 o
  -6   1  23      321.49      319.12     20.38 o
  -5   1  23        2.88       -6.46     14.02 o
  -4   1  23       66.50       31.85     18.75 o
  -3   1  23       68.68       37.57     14.06 o
  -2   1  23        0.23        6.38     13.82 o
  -1   1  23        5.81        5.71     13.65 o
   0   1  23       16.18       13.31     14.34 o
   1   1  23      336.31      360.91     19.44 o
   2   1  23       10.84       34.03     18.08 o
   3   1  23       10.96      -11.67     18.57 o
   4   1  23       28.66       31.41     19.09 o
   5   1  23       43.38       66.86     20.84 o
 -10   2  23        2.78      -23.82     23.82 o
  -9   2  23        2.37      -23.28     23.28 o
  -8   2  23      182.72      244.82     69.25 o
  -7   2  23        1.28      -13.98     20.67 o
  -6   2  23      374.92      359.67     25.83 o
  -5   2  23      130.20      117.50     17.23 o
  -4   2  23        5.77       -0.24     15.84 o
  -3   2  23       87.16      139.73     18.16 o
  -2   2  23       42.23       10.53     16.24 o
  -1   2  23      856.24      872.24     47.17 o
   0   2  23       92.09       70.30     17.07 o
   1   2  23        0.45       26.07     17.41 o
   2   2  23      128.91      162.37     19.05 o
   3   2  23        1.47       10.81     22.84 o
   4   2  23        3.75      -24.46     24.46 o
 -10   3  23      123.32      142.83     30.03 o
  -9   3  23       37.29       55.01     21.37 o
  -8   3  23        5.47       11.99     27.47 o
  -7   3  23       86.36       97.13     21.49 o
  -6   3  23      143.27      173.41     21.36 o
  -5   3  23      211.47      237.41     47.54 o
  -4   3  23       71.03      102.70     20.54 o
  -3   3  23       48.27       93.19     23.16 o
  -2   3  23        0.71        3.53     18.94 o
  -1   3  23        5.93       19.02     19.21 o
   0   3  23       46.46       37.89     29.80 o
   1   3  23      126.41       97.90     21.34 o
   2   3  23        2.55        2.57     16.64 o
   3   3  23      299.95      287.19     20.30 o
   4   3  23        8.87       11.34     25.80 o
  -9   4  23       93.90       98.24     27.95 o
  -8   4  23      103.90      153.13     40.10 o
  -7   4  23       26.14       39.32     40.36 o
  -6   4  23       29.94        8.09     34.18 o
  -5   4  23       11.89      -13.38     36.93 o
  -4   4  23        5.39       18.21     36.67 o
  -3   4  23      254.24      252.33     32.78 o
  -2   4  23       88.31       97.60     15.57 o
  -1   4  23      118.70      129.41     12.33 o
   0   4  23       42.96       35.50     12.67 o
   1   4  23       10.49        3.49     13.44 o
   2   4  23       34.84       38.73     14.83 o
   3   4  23       50.44       65.76     15.78 o
  -8   5  23        3.76      -23.14     24.72 o
  -7   5  23      170.18      244.16     45.91 o
  -6   5  23       58.62       64.89     37.09 o
  -5   5  23       43.56       27.23     39.73 o
  -4   5  23        0.88      -37.24     37.24 o
  -3   5  23       21.86       23.50     34.75 o
  -2   5  23       53.94       77.65     39.27 o
  -1   5  23       70.75       65.05     33.07 o
   0   5  23       13.83       63.97     27.13 o
   1   5  23        5.90      -12.81     40.36 o
   2   5  23        0.24        1.30     41.55 o
  -6   6  23      130.95      121.81     27.24 o
  -5   6  23      148.52      187.62     44.40 o
  -4   6  23        0.98       37.35     41.39 o
  -3   6  23       39.95       65.05     41.45 o
  -2   6  23        1.58       46.84     40.62 o
  -1   6  23      479.47      449.51     42.51 o
   0   6  23      109.32      142.27     30.24 o
 -10   0  24       38.29      -12.18     29.54 o
  -8   0  24        9.15        1.95     36.83 o
  -6   0  24      277.14      251.06     24.35 o
  -4   0  24       72.13       63.03     22.19 o
  -2   0  24     1383.86     1494.39     47.06 o
   0   0  24      247.31      262.15     25.03 o
   2   0  24      183.07      150.06     25.38 o
   4   0  24      332.62      321.19     45.96 o
 -10   1  24       30.06        5.72     25.42 o
  -9   1  24       72.24       62.61     23.30 o
  -8   1  24       65.14       87.48     17.00 o
  -7   1  24       81.81      106.50     24.58 o
  -6   1  24      120.99      115.14     18.60 o
  -5   1  24       71.25       61.38     15.24 o
  -4   1  24        1.48       14.67     14.50 o
  -3   1  24       13.48        4.25     20.87 o
  -2   1  24       67.61       39.78     14.77 o
  -1   1  24        8.87       10.27     14.86 o
   0   1  24       45.34       59.68     15.74 o
   1   1  24       11.92       15.88     18.42 o
   2   1  24        1.92      -21.47     21.47 o
   3   1  24       68.15       90.52     20.02 o
   4   1  24       16.11       22.35     21.57 o
  -9   2  24       19.52       20.90     27.34 o
  -8   2  24      239.23      234.81     25.77 o
  -7   2  24        6.20       44.17     35.43 o
  -6   2  24        2.73      -19.37     21.18 o
  -5   2  24      109.41      134.74     21.99 o
  -4   2  24      105.66       36.26     48.11 o
  -3   2  24        0.12       27.82     28.35 o
  -2   2  24       49.47       47.33     20.73 o
  -1   2  24       52.04       71.81     34.16 o
   0   2  24       87.14      111.61     22.44 o
   1   2  24      236.70      178.93     24.79 o
   2   2  24       21.04       14.98     22.28 o
   3   2  24        1.40      -12.24     23.85 o
  -9   3  24        1.74       -2.44     21.33 o
  -8   3  24        1.50        5.03     20.91 o
  -7   3  24       40.49       47.97     21.75 o
  -6   3  24        6.60       30.93     26.35 o
  -5   3  24      301.64      270.41     23.93 o
  -4   3  24       74.47       94.48     22.62 o
  -3   3  24      111.39      111.74     21.36 o
  -2   3  24        4.40       10.70     19.66 o
  -1   3  24      103.31      104.94     21.69 o
   0   3  24       16.55        6.36     20.58 o
   1   3  24        0.32       12.77     21.85 o
   2   3  24       19.41       15.35     16.98 o
   3   3  24      130.65      166.46     39.99 o
  -8   4  24       33.72      -38.44     42.54 o
  -7   4  24        1.62      -34.24     40.10 o
  -6   4  24       71.60       36.98     36.73 o
  -5   4  24      137.68      131.39     41.45 o
  -4   4  24       94.88      110.28     40.56 o
  -3   4  24       57.34       59.39     13.45 o
  -2   4  24      124.68      126.74     16.91 o
  -1   4  24       20.22        8.03     11.76 o
   0   4  24      180.32      201.51     14.92 o
   1   4  24       27.12       31.54     14.47 o
   2   4  24      115.77       96.89     15.72 o
  -6   5  24        5.32       -8.46     37.09 o
  -5   5  24        8.66       21.48     40.82 o
  -4   5  24       87.41      144.46     42.33 o
  -3   5  24      115.25      200.69     39.68 o
  -2   5  24        0.25      -15.51     40.72 o
  -1   5  24       14.36       -6.95     40.98 o
   0   5  24        8.40       30.40     36.57 o
  -9   0  25      382.36      422.01     31.04 o
  -7   0  25      954.21      880.67     45.08 o
  -5   0  25      121.79       87.15     23.81 o
  -3   0  25       38.48       63.69     22.21 o
  -1   0  25      313.48      325.97     26.99 o
   1   0  25       16.36      -16.99     24.48 o
   3   0  25      351.98      282.23     30.13 o
  -9   1  25      149.33       94.86     26.90 o
  -8   1  25      126.91      128.67     20.85 o
  -7   1  25      117.37      110.81     17.60 o
  -6   1  25        2.29       -2.81     15.90 o
  -5   1  25      293.67      334.53     19.13 o
  -4   1  25        4.62       22.70     16.02 o
  -3   1  25        5.19       -8.28     15.37 o
  -2   1  25       23.11        8.18     15.84 o
  -1   1  25        0.20      -10.04     15.24 o
   0   1  25       14.02       -2.83     18.73 o
   1   1  25      201.18      245.16     21.17 o
   2   1  25       19.58       57.41     20.72 o
   3   1  25       85.04      132.37     22.93 o
  -9   2  25       10.34       30.37     25.47 o
  -8   2  25       29.37       28.98     24.95 o
  -7   2  25        0.63      -23.17     23.17 o
  -6   2  25        2.06        2.01     30.66 o
  -5   2  25       43.98       74.02     22.90 o
  -4   2  25       35.66       13.16     27.65 o
  -3   2  25      198.56      248.22     41.50 o
  -2   2  25        2.48        9.70     22.74 o
  -1   2  25       55.23       45.27     23.21 o
   0   2  25       62.84       29.06     32.81 o
   1   2  25        0.21       -4.11     23.32 o
   2   2  25       25.87       14.48     24.42 o
  -8   3  25        0.12       16.02     23.26 o
  -7   3  25       10.13       21.77     21.23 o
  -6   3  25       65.37       51.19     24.87 o
  -5   3  25        7.74       19.27     22.01 o
  -4   3  25       70.45       67.06     22.17 o
  -3   3  25       11.02       42.88     55.27 o
  -2   3  25       93.73       83.04     21.97 o
  -1   3  25       14.57        9.94     21.38 o
   0   3  25        5.85       36.04     22.38 o
   1   3  25      118.19      123.26     24.28 o
   2   3  25        0.27        9.65     19.62 o
  -7   4  25        1.96       10.63     38.07 o
  -6   4  25        4.53      -14.06     37.04 o
  -5   4  25        3.10       31.49     37.35 o
  -4   4  25       22.91        6.85     40.36 o
  -3   4  25      133.89       97.36     42.22 o
  -2   4  25       17.18       25.42     16.63 o
  -1   4  25        6.38        2.07     12.41 o
   0   4  25       60.24       81.60     13.99 o
  -4   5  25       11.14       52.55     43.78 o
  -3   5  25        1.88       11.36     41.24 o
  -2   5  25       79.56      122.89     40.30 o
  -8   0  26      202.09      260.38     28.45 o
  -6   0  26       82.62      102.02     24.68 o
  -4   0  26       31.80       49.14     22.97 o
  -2   0  26        2.03       10.62     23.88 o
   0   0  26       64.14       93.14     24.28 o
  -8   1  26        5.39      -25.34     25.34 o
  -7   1  26        2.41       16.94     19.77 o
  -6   1  26       10.24       56.54     19.69 o
  -5   1  26        4.20      -10.36     16.71 o
  -4   1  26      325.56      350.55     20.17 o
  -3   1  26       50.00       66.12     21.16 o
  -2   1  26       13.91       31.55     19.86 o
  -1   1  26        2.99       12.58     19.77 o
   0   1  26       26.67       24.72     21.92 o
   1   1  26      192.73      206.93     22.58 o
  -7   2  26        9.67       -1.43     23.38 o
  -6   2  26        0.52        1.80     26.22 o
  -5   2  26       44.20       71.49     31.80 o
  -4   2  26       42.00       55.92     24.20 o
  -3   2  26      151.40      134.96     24.59 o
  -2   2  26       72.13      109.76     24.22 o
  -1   2  26      137.38      130.06     25.67 o
   0   2  26       69.03      127.95     37.45 o
   1   2  26       82.42       55.72     25.81 o
  -6   3  26       15.41        2.68     22.54 o
  -5   3  26        0.19      -11.48     22.53 o
  -4   3  26       52.92       33.96     22.20 o
  -3   3  26       87.64       99.34     32.39 o
  -2   3  26       84.86      116.58     40.69 o
  -1   3  26        4.37       14.08     22.40 o
   0   3  26       17.18       -6.49     21.93 o
  -4   4  26       36.72       94.87     42.95 o
  -3   4  26       16.03      -29.10     40.46 o
  -2   4  26        6.19       21.49     20.18 o
  -5   0  27        0.07       19.18     25.08 o
  -3   0  27       33.21        8.50     40.23 o
  -1   0  27       44.30       77.67     25.20 o
  -6   1  27       24.42       61.55     25.61 o
  -5   1  27       78.85       52.24     25.61 o
  -4   1  27       55.20       77.48     25.83 o
  -3   1  27       31.74       29.94     24.74 o
  -2   1  27        0.54      -12.70     23.43 o
  -1   1  27       45.59       50.25     31.51 o
  -5   2  27      146.28      138.17     26.79 o
  -4   2  27       56.23       50.65     25.39 o
  -3   2  27       42.37       78.67     25.42 o
  -2   2  27       77.48       66.50     24.88 o
  -1   2  27        9.07        6.21     24.34 o
 
